# Supplementary material for: Peripheral apoptosis and limited clonal deletion during physiologic murine B lymphocyte development
Source: Nat Commun. 2024 Jun 1;15:4691. doi: 10.1038/s41467-024-49062-x (PMC11144239; doi:10.1038/s41467-024-49062-x)
Supplement: Supplementary file 4 — Supplementary Data 1 [file 41467_2024_49062_MOESM4_ESM.xlsx]

## Sheet: FRET(+) early immature B
				Polyreactivity							Autoreactivity (FLOWMIST)			Heavy Chain									Light chain
						x	Reactive	x	Strongly reactive		>3 considered autoreactive
	Antibody name	Auto-/Polyreactivity result		KLH	Insulin	LPS	ssDNA	dsDNA	TOTAL	STRONG	MFI ratio	Pattern		VDJ sequence	Sequence ID IgH	V_CALL	D_CALL	J_CALL	cdr3_aa_positive charges	cdr3_aa_sequence	cdr3_aa_length		VJ sequence	Sequence ID IgL	V_CALL	D_CALL	J_CALL	cdr3_aa_positive charges	cdr3_aa_sequence	cdr3_aa_length
	2128 / 2142					x		x	2		1.25			caggtccaactgcagcagcctggggctgagcttgtgaagcctggggcttcagtgaagatgtcctgcaaggcttctggctacaccttcaccagctactggataacctgggtgaagcagaggcctggacaaggccttgagtggattggagatatttatcctggtagtggtagtactaactacaatgagaagttcaagagcaaggccacactgactgtagacacatcctccagcacagcctacatgcagctcagcagcctgacatctgaggactctgcggtctattactgtgcaagacagctcaggctacgagtctactttgactactggggccaaggcaccactctcacagtctcctcag	Exp261_P12_LiveFrD_IgH_A12-P345	IGHV1-55*01	IGHD3-2*02	IGHJ2*01	3	ARQLRLRVYFDY	12		gatattgtgatgactcaggctgcaccctctgtacctgtcactcctggagagtcagtatccatctcctgcaggtctagtaagagtctcctgcatagtaatggcaacacttacttgtattggttcctgcagaggccaggccagtctcctcagctcctgatatatcggatgtccaaccttgcctcaggagtcccagacaggttcagtggcagtgggtcaggaactgctttcacactgagaatcagtagagtggaggctgaggatgtgggtgtttattactgtatgcaacatctagaatatccgtacacgttcggaggggggaccaagctggaaataaaac	Exp261_P12_LiveFrD_IgK_A12-P630	IGKV2-137*01		IGKJ2*01	1	MQHLEYPYT	9
	2129 / 2143	Autoreactive				x		x	2		5.075	Cytoplasmic		caggttcagctgcagcagtctggagctgagctggcgaggcctggggcttcagtgaagctgtcctgcaaggcttctggctacaccttcacaagctatggtataagctgggtgaagcagagaactggacagggccttgagtggattggagagatttatcctagaagtggtaatacttactacaatgagaagttcaagggcaaggccacactgactgcagacaaatcctccagcacagcgtacatggagctccgcagcctgacatctgaggactctgcggtctatttctgtgcaagaaactacggtagtagccactggtacttcgatgtctggggcacagggaccacggtcaccgtctcctcag	Exp261_P12_LiveFrD_IgH_A5-P345	IGHV1-81*01	IGHD1-1*01	IGHJ1*03	2	ARNYGSSHWYFDV	13		caaattgttctcacccagtctccagcaatcatgtctgcatctcctggggagaaggtcaccttgacctgcagtgccagctcaagtgtaagttccagctacttgtactggtaccagcagaagccaggatcctcccccaaactctggatttatagcacatccaacctggcttctggagtccctgctcgcttcagtggcagtgggtctgggacctcttactctctcacaatcagcagcatggaggctgaagatgctgcctcttatttctgccatcagtggagtagttacccatggacgttcggtggaggcaccaagctggaaatcaaac	Exp261_P12_LiveFrD_IgK_A5-P630	IGKV4-79*01		IGKJ1*01	1	HQWSSYPWT	9
	2130 / 2144										2.12			gaagtgaagctggtggagtctgggggaggcttagtgcagcctggagggtccctgaaactctcctgtgcagcctctggattcactttcagtgactattacatgtattgggttcgccagactccagagaagaggctggagtgggtcgcatacattagtaatggtggtggtagcacctattatccagacactgtaaagggccgattcaccatctccagagacaatgccaagaacaccctgtacctgcaaatgagccgtctgaagtctgaggacacagccatgtattactgtgcaagacacagttacttcgatgtctggggcacagggaccacggtcaccgtctcctcag	Exp261_P12_LiveFrD_IgH_A7-P345	IGHV5-12*01		IGHJ1*03	2	ARHSYFDV	8		gacattgtgctaacacagtctcctgcttccttagctgtatctctggggcagagggccaccatctcatgcagggccagccaaagtgtcagtacatctagctatagttatatgcactggtaccaacagaaaccaggacagccacccaaactcctcatcaagtatgcatccaacctagaatctggggtccctgccaggttcagtggcagtgggtctgggacagacttcaccctcaacatccatcctgtggaggaggaggatactgcaacatattactgtcagcacagttgggagattcctctcacgttcggtgctgggaccaagctggagctgaaac	Exp261_P12_LiveFrD_IgK_A7-P630	IGKV3-7*01		IGKJ5*01	1	QHSWEIPLT	9
	2131 / 2145										0.925			gacgtgaagctggtggagtctggggaaggcttagtgaagcctggagggtccctgaaactctcctgtgcagcctctggattcactttcagtagctatgccatgtcttgggttcgccagactccagagaagaggctggagtgggtcgcatacattagtagtggtggtgattacatctactatgcagacactgtgaagggccgattcaccatctccagagacaatgccaggaacaccctgtacctgcaaatgagcagtctgaagtctgaggacacagccatgtattactgtacaagggaaaggtacttcgatgtctggggcacagggaccacggtcaccgtctcctcag	Exp261_P12_LiveFrD_IgH_D8-P345	IGHV5-9-1*02		IGHJ1*03	2	TRERYFDV	8		aacattgtgctgacccaatctccagcttctttggctgtgtctctagggcagagggccaccatatcctgcagagccagtgaaagtgttgatagttatggcaatagttttatgcactggtaccagcagaaaccaggacagccacccaaactcctcatctatcttgcatccaacctagaatctggggtccctgccaggttcagtggcagtgggtctaggacagacttcaccctcaccattgatcctgtggaggctgatgatgctgcaacctattactgtcagcaaaataatgaggatccattcacgttcggctcggggacaaagttggaaataaaac	Exp261_P12_LiveFrD_IgK_D8-P630	IGKV3-10*01		IGKJ4*01	0	QQNNEDPFT	9
	2132 / 2146										0.985			gaggtgcagctggtggagtctgggggaggcttagtgaagcctggagggtccctgaaactctcctgtgcagcctctggattcactttcagtgactatggaatgcactgggttcgtcaggctccagagaaggggctggagtgggttgcatacattagtagtggcagtagtaccatctactatgcagacacagtgaagggccgattcaccatctccagagacaatgccaagaacaccctgttcctgcaaatgaccagtctgaggtctgaggacacggccatgtattactgtgcaaggaaagtaaggtatgctatggactactggggtcaaggaacctcagtcaccgtctcctcag	Exp261_P12_LiveFrD_IgH_G1-P345	IGHV5-17*01	IGHD1-3*01	IGHJ4*01	3	ARKVRYAMDY	10		gacattgtgatgacacagtctccatcctccctgactgtgacagcaggagagaaggtcactatgagctgcaagtccagtcagagtctgttaaacagtggaaatcaaaagaactacttgacctggtaccagcagaaaccagggcagcctcctaaactgttgatctactgggcatccactagggaatctggggtccctgatcgcttcacaggcagtggatctggaacagatttcactctcaccatcagcagtgtgcaggctgaagacctggcagtttattactgtcagaatgattatagttatccgctcacgttcggtgctgggaccaagctggagctgaaac	Exp261_P12_LiveFrD_IgK_G1-P630	IGKV8-19*01		IGKJ5*01	0	QNDYSYPLT	9
	2133 / 2147										1.2			gaggtccagctgcaacagtctggacctgtgctggtgaagcctggggcttcagtgaagatgtcctgtaaggcttctggatacacattcactgactactatatgaactgggtgaagcagagccatggaaagagccttgagtggattggagttattaatccttacaacggtggtactagctacaaccagaagttcaagggcaaggccacattgactgttgacaagtcctccagcacagcctacatggagctcaacagcctgacatctgaggactctgcagtctattactgtgcaagaagtcctatgggggcttactggggccaagggactctggtcactgtctctgcag	Exp262_P5_LiveFrD_IgH_A3-P345	IGHV1-19*01	IGHD1-1*02	IGHJ3*01	1	ARSPMGAY	8		caaattgttctcacccagtctccagcaatcatgtctgcatctccaggggagaaggtcaccataacctgcagtgccagctcaagtgtaagttacatgcactggttccagcagaagccaggcacttctcccaaactctggatttatagcacatccaacctggcttctggagtccctgctcgcttcagtggcagtggatctgggacctcttactctctcacaatcagccgaatggaggctgaagatgctgccacttattactgccagcaaaggagtagttacccattcacgttcggctcggggacaaagttggaaataaaac	Exp262_P5_LiveFrD_IgK_A3-P630	IGKV4-57*01		IGKJ4*01	1	QQRSSYPFT	9
	2134 / 2148										1.025			gaggtccagctgcagcagtctggacctgagctggtgaagcctggggcttcagtgaagatatcctgcaaggcttctggttactcattcactggctactacatgaactgggtgaagcaaagtcctgaaaagagccttgagtggattggagagattaatcctagcactggtggtactacctacaaccagaagttcaaggccaaggccacattgactgtagacaaatcctccagcacagcctacatgcagctcaagagcctgacatctgaggactctgcagtctattactgtgcaatagctaactccgatgctatggactactggggtcaaggaacctcagtcaccgtctcctcag	Exp262_P5_LiveFrD_IgH_B3-P345	IGHV1-42*01	IGHD1-1*01	IGHJ4*01	0	AIANSDAMDY	10		gaaattgtgctcactcagtctccagccatcacagctgcatctctggggcaaaaggtcaccatcacctgcagtgccagctcaagtgtaagttacatgcactggtaccagcagaagtcaggcacctcccccaaaccatggatttatgaaatatccaaactggcttctggagtcccagctcgcttcagtggcagtgggtctgggacctcttactctctcacaatcagcagcatggaggctgaagatgctgccatttattactgccagcagtggaattatcctctgctcacgttcggtgctgggaccaagctggagctgaaac	Exp262_P5_LiveFrD_IgK_B3-P630	IGKV4-86*01		IGKJ5*01	0	QQWNYPLLT	9
	2135 / 2149										0.965			gaggtccagctgcaacaatctggacctgagctggtgaagcctggggcttcagtgaagatatcctgtaaggcttctggatacacgttcactgactactacatgaactgggtgaagcagagccatggaaagagccttgagtggattggagatattaatcctaacaatggtggtactagctacaaccagaagttcaagggcaaggccacattgactgtagacaagtcctccagcacagcctacatggagctccgcagcctgacatctgaggactctgcagtctattactgtgcaagaggggagaacagctcaggctattttgactactggggccaaggcaccactctcacagtctcctcag	Exp262_P5_LiveFrD_IgH_C3-P345	IGHV1-26*01	IGHD3-2*02	IGHJ2*01	1	ARGENSSGYFDY	12		gacatccagatgactcagtctccagcctccctatctgcatctgtgggagaaactgtcaccatcacatgtcgagcaagtgggaatattcacaattatttagcatggtatcagcagaaacagggaaaatctcctcagctcctggtctataatgcaaaaaccttagcagatggtgtgccatcaaggttcagtggcagtggatcaggaacacaatattctctcaagatcaacagcctgcagcctgaagattttgggagttattactgtcaacatttttggagtactccgtggacgttcggtggaggcaccaagctggaaatcaaac	Exp262_P5_LiveFrD_IgK_C3-P630	IGKV12-41*01		IGKJ1*01	1	QHFWSTPWT	9
	2136 / 2150										0.985			gaggtgaagctggtggaatctggaggaggcttggtacagtctgggcgttctctgagactctcctgtgcaacttctgggttcaccttcagtgatttctacatggagtgggtccgccaagctccagggaagggactggagtggattgctgcaagtagaaacaaagctaatgattatacaacagagtacagtgcatctgtgaagggtcggttcatcgtctccagagacacttcccaaagcatcctctaccttcagatgaatgccctgagagctgaggacactgccatttattactgtgcaagagatgcagggagtaactacgggttgggtgctatggactactggggtcaaggaacctcagtcaccgtctcctcag	Exp262_P5_LiveFrD_IgH_D11-P345	IGHV7-1*01	IGHD2-5*01	IGHJ4*01	1	ARDAGSNYGLGAMDY	15		gacattgtgatgacacagtctccatcctccctgactgtgacagcaggagagaaggtcactatgagctgcaagtccagtcagagtctgttaaacagtggaaatcaaaagaactacttgacctggtaccagcagaaaccagggcagcctcctaaactgttgatctactgggcatccactagggaatctggggtccctgatcgcttcacaggcagtggatctggaacagatttcactctcaccatcagcagtgtgcaggctgaagacctggcagtttattactgtcagaatgattatagttatccgtacacgttcggaggggggaccaagctggaaataaaac	Exp262_P5_LiveFrD_IgK_D11-P630	IGKV8-19*01		IGKJ2*01	0	QNDYSYPYT	9
	2138 / 2152			x		x			2		1.245			caggtccaactgcagcagcctggggctgagcttgtgaagcctggggcttcagtgaagatgtcctgcaaggcttctggctacaccttcaccagctactggataacctgggtgaagcagaggcctggacaaggccttgagtggattggagatatttatcctggtagtggtagtactaactacaatgagaagttcaagagcaaggccacactgactgtagacacatcctccagcacagcctacatgcagctcagcagcctacatctgaggactctgcggtctattactgtgcaagaagggcttactacggtagtagttttcggggctggtttgcttactggggccaagggactctggtcactgtctctgcag	Exp262_P5_LiveFrD_IgH_E10-P345	IGHV1-55*01	IGHD1-1*01	IGHJ3*01	3	ARRAYYGSSFRGWFAY	16		caaattgttctcacccagtctccagcaatcatgtctgcatctctaggggaggagatcaccctaacctgcagtgccagctcgagtgtaagttacatgcactggtaccagcagaagtcaggcacttctcccaaactcttgatttatagcacatccaacctggcttctggagtcccttctcgcttcagtggcagtgggtctgggaccttttattctctcacaatcagcagtgtggaggctgaagatgctgccgattattactgccatcagtggagtagttatcacacgttcggaggggggaccaagctggaaataaaac	Exp262_P5_LiveFrD_IgK_E10-P630	IGKV4-80*01		IGKJ2*01	2	HQWSSYHT	8
	2139 / 2153	Polyreactive		x	x			x	3		1.125			gaggtgcagctggtggagtctgggggagacttagtgaagcctggagggtccctgaaactctcctgtgcagcctctggattcactttcagtagctatggcatgtcttgggttcgccagactccagacaagaggctggagtgggtcgcaaccattagtagtggtggtagttacacctactatccagacagtgtgaaggggcgattcaccatctccagagacaatgccaagaacaccctgtacctgcaaatgagcagtctgaagtctgaggacacagccatgtattactgtgtactatccctaggctggggccaaggcaccactctcacagtctcctcag	Exp262_P5_LiveFrD_IgH_F3-P345	IGHV5-6*01	IGHD1-1*02	IGHJ2*01	0	VLSLG	5		gatatccagatgacacagactacatcctccctgtctgcctctctgggagacagagtcaccatcagttgcagggcaagtcaggacattagcaattatttaaactggtatcagcagaaaccagatggaactgttaaactcctgatctactacacatcaagattacactcaggagtcccatcaaggttcagtggcagtgggtctggaacagattattctctcaccattagcaacctggagcaagaagatattgccacttacttttgccaacagggtaatacgcttcctctcacgttcggtgctgggaccaagctggagctgaaac	Exp262_P5_LiveFrD_IgK_F3-P630	IGKV10-96*01		IGKJ5*01	0	QQGNTLPLT	9
	2140 / 2212							x	1		1.265			caggttcagctgcagcagtctggagctgagctggcgaggcctggggcttcagtgaagctgtcctgcaaggcttctggctacaccttcacaagctatggtataagctgggtgaagcagagaactggacagggccttgagtggattggagagatttatcctagaagtggtaatacttactacaatgagaagttcaagggcaaggccacactgactgcagacaaatcctccagcacagcgtacatggagctccgcagcctgacatctgaggactctgcggtctatttctgtgcaagatattactacggtagtagccccagtgactactggggccaaggcaccactctcacagtctcctcag	Exp261_P12_LiveFrD_IgH_A9-P345	IGHV1-81*01	IGHD1-1*01	IGHJ2*01	1	ARYYYGSSPSDY	12		caggctgttgtgactcaggaatctgcactcaccacatcacctggtgaaacagtcacactcacttgtcgctcaagtactggggctgttacaactagtaactatgccaactgggtccaagaaaaaccagatcatttattcactggtctaataggtggtaccaacaaccgagctccaggtgttcctgccagattctcaggctccctgattggagacaaggctgccctcaccatcacaggggcacagactgaggatgaggcaatatatttctgtgctctatggtacagcaaccactgggtgttcggtggaggaaccaaactgactgtcctag	Exp261_P12_LiveFrD_IgL_A9-P631	IGLV1*01		IGLJ1*01	1	ALWYSNHWV	9
	2141 / 2155										0.94			caggtccaactgcagcagcctggggctgagcttgtgaagcctggggcttcagtgaagctgtcctgcaaggcttctggctacaccttcaccagctactggatgcactgggtgaagcagaggcctggacgaggccttgagtggattggaaggattgatcctaatagtggtggtactaagtacaatgagaagttcaagagcaaggccacactgactgtagacaaaccctccagcacagcctacatgcagctcagcagcctgacatctgaggactctgcggtctattattgtgcaagagagagggggttacgttcctatgctatggactactggggtcaaggaacctcagtcaccgtctcctcag	Exp261_P12_LiveFrD_IgH_A11-P345	IGHV1-72*01	IGHD2-2*01	IGHJ4*01	3	ARERGLRSYAMDY	13		caggctgttgtgactcaggaatctgcactcaccacatcacctggtgaaacagtcacactcacttgtcgctcaagtactggggctgttacaactagtaactatgccaactgggtccaagaaaaaccagatcatttattcactggtctaataggtggtaccaacaaccgagctccaggtgttcctgccagattctcaggctccctgattggagacaaggctgccctcaccatcacaggggcacagactgaggatgaggcaatatatttctgtgctctatggtacagcaaccattttattttcggcagtggaaccaaggtcactgtcctag	Exp261_P12_LiveFrD_IgL_A11-P631	IGLV1*01		IGLJ3*01	1	ALWYSNHFI	9
	2156 / 1890					x		x	2		1.225			caggtccaactgcagcagcctggggctgaactggtgaagcctggggcttcagtgaaggtgtcctgcaaggcttctggctacaccttcaccagctactggatgcactgggtgaagcagaggcctggccaaggccttgagtggattggaaggattcatccttctgatagtgatactaactacaatcaaaagttcaagggcaaggccacattgactgtagacaaatcctccagcacagcctacatgcagctcagcagcctgacatctgaggactctgcggtctattactgtgcaataacgacctattactacggtagtagccactggtacttcgatgtctggggcacagggaccacggtcaccgtctcctcag	Exp283_P1_LiveFrD_IgH_A5-P345	IGHV1-74*01	IGHD1-1*01	IGHJ1*03	1	AITTYYYGSSHWYFDV	16		gacattgtgatgtcacagtctccatcctccctggctgtgtcagcaggagagaaggtcactatgagctgcaaatccagtcagagtctgctcaacagtagaacccgaaagaactacttggcttggtaccagcagaaaccagggcagtctcctaaactgctgatctactgggcatccactagggaatctggggtccctgatcgcttcacaggcagtggatctgggacagatttcactctcaccatcagcagtgtgcaggctgaagacctggcagtttattactgcaagcaatcttataatctattcacgttcggctcggggacaaagttggaaataaaac	Exp283_P1_LiveFrD_IgK_A5-P630	IGKV8-21*01		IGKJ4*01	1	KQSYNLFT	8
	2157 / 2188										0.905			gaggtgaagcttctccagtctggaggtggcctggtgcagcctggaggatccctgaaactctcctgtgcagcctcaggaatcgattttagtagatactggatgagttgggttcggcgggctccagggaaaggactagaatggattggagaaattaatccagatagcagtacaataaactatgcaccatctctaaaggataaattcatcatctccagagacaacgccaaaaatacgctgtacctgcaaatgagcaaagtgagatctgaggacacagccctttattactgtgcaagacgggacggtagtagctcctggtacttcgatgtctggggcacagggaccacggtcaccgtctcctcag	Exp283_P1_LiveFrD_IgH_A8-P345	IGHV4-1*01	IGHD1-1*01	IGHJ1*03	2	ARRDGSSSWYFDV	13		gatatccagatgacacagactacatcctccctgtctgcctctctgggagacagagtcaccatcagttgcagggcaagtcaggacattagcaattatttaaactggtatcagcagaaaccagatggaactgttaaactcctgatctactacacatcaagattacactcaggagtcccatcaaggttcagtggcagtgggtctggaacagattattctctcaccattagcaacctggagcaagaagatattgccacttacttttgccaacagggtaatacgcttcctcggacgttcggtggaggcaccaagctggaaatcaaac	Exp283_P1_LiveFrD_IgK_A8-P630	IGKV10-96*01		IGKJ1*01	1	QQGNTLPRT	9
	2158 / 2189										1.01			gaagtgaagctggtggagtctgggggaggcttagtgcagcctggagggtccctgaaactctcctgtgcagcctctggattcactttcagtgactacggaatggcgtgggttcgacaggctccaaggaaggggcctgagtgggtagcattcattagtaatttggcatatagtatctactatgcagacactgtgacgggccgattcaccatctctagagagaatgccaagaacaccctgtacctggaaatgagcagtctgaggtctgaggacacggccatgtattactgtgcaagactcgggtactacggtcttgactactggggccaaggcaccactctcacagtctcctcag	Exp283_P1_LiveFrD_IgH_C11-P345	IGHV5-15*04	IGHD1-1*01	IGHJ2*01	1	ARLGYYGLDY	10		caaattgttctcacccagtctccagcaatcatgtctgcatctccaggggagaaggtcaccataacctgcagtgccagctcaagtgtaagttacatgcactggttccagcagaagccaggcacttctcccaaactctggatttatagcacatccaacctggcttctggagtccctgctcgcttcagtggcagtggatctgggacctcttactctctcacaatcagccgaatggaggctgaagatgctgccacttattactgccagcaaaggagtagttacccactcacgttcggtggaggcaccaagctggaaatcaaac	Exp283_P1_LiveFrD_IgK_C11-P630	IGKV4-57*01		IGKJ1*01	1	QQRSSYPLT	9
	2159 / 2190										0.89			caggttcagctgcagcagtctggagctgagctgatgaagcctggggcctcagtgaagctttcctgcaaggctactggctacacattcactggctactggatagagtgggtaaagcagaggcctggacatggccttgagtggattggagagattttacctggaagtggtagtactaactacaatgagaagttcaagggcaaggccacattcactgcagatacatcctccaacacagcctacatgcaactcagcagcctgacaactgaggactctgccatctattactgtgcatccctcgcttactggggccaagggactctggtcactgtctctgcag	Exp283_P1_LiveFrD_IgH_C6-P345	IGHV1-9*01		IGHJ3*01	0	ASLAY	5		gacattgtgatgacacagtctccatcctccctggctatgtcagtaggacagaaggtcactatgagctgcaagtccagtcagagccttttaaatagtagcaatcaaaagaactatttggcctggtaccagcagaaaccaggacagtctcctaaacttctggtatactttgcatccactagggaatctggggtccctgatcgcttcataggcagtggatctgggacagatttcactcttaccatcagcagtgtgcaggctgaagacctggcagattacttctgtcagcaacattatagcactcggacgttcggtggaggcaccaagctggaaatcaaac	Exp283_P1_LiveFrD_IgK_C6-P630	IGKV8-24*01		IGKJ1*01	2	QQHYSTRT	8
	2160 / 2191										0.93			caggttcagctgcagcagtctggggctgagctggtgaagcctggggcctcagtgaagatttcctgcaaagcttctggctacgcattcagtagctactggatgaactgggtgaagcagaggcctggaaagggtcttgagtggattggacagatttatcctggagatggtgatactaactacaacggaaagttcaagggcaaggccacactgactgcagacaaatcctccagcacagcctacatgcagctcagcagcctgacctctgaggactctgcggtctatttctgtgcagttacggtagtagaggggtttgcttactggggccaagggactctggtcactgtctctgcag	Exp283_P1_LiveFrD_IgH_E11-P345	IGHV1-80*01	IGHD1-1*01	IGHJ3*01	0	AVTVVEGFAY	10		gacattgtgctgacccaatctccagcttctttggctgtgtctctagggcagagggccaccatctcctgcaaggccagccaaagtgttgattatgatggtgatagttatatgaactggtaccaacagaaaccaggacagccacccaaactcctcatctatgctgcatccaatctagaatctgggatcccatccaggtttagtggcagtgggtctgggacagacttcaccctcaacatccatcctgtggaggaggaggatgctgcaacctattactgtcagcaaagtaatgaggatccgctcacgttcggtgctgggaccaagctggagctgaaac	Exp283_P1_LiveFrD_IgK_E11-P630	IGKV3-4*01		IGKJ5*01	0	QQSNEDPLT	9
	2162 / 1882										1.28			gaggtccagctgcaacagtctggacctgtgctggtgaagcctggggcttcagtgaagatgtcctgtaaggcttctggatacacattcactgactactatatgaactgggtgaagcagagccatggaaagagccttgagtggattggagttattaatccttacaacggtggtactagctacaaccagaagttcaagggcaaggccacattgactgttgacaagtcctccagcacagcctacatggagctcaacagcctgacatctgaggactctgcagtctattactgtgcaagacccccttcttactacggtagtagctttgactactggggccaaggcaccactctcacagtctcctcag	Exp283_P1_LiveFrD_IgH_G11-P345	IGHV1-19*01	IGHD1-1*01	IGHJ2*01	1	ARPPSYYGSSFDY	13		caaattgttctcacccagtctccagcaatcatgtctgcatctccaggggagaaggtcaccatatcctgcagtgccagctcaagtgtaagttacatgtactggtaccagcagaagccaggatcctcccccaaaccctggatttatcgcacatccaacctggcttctggagtccctgctcgcttcagtggcagtgggtctgggacctcttactctctcacaatcagcagcatggaggctgaagatgctgccacttattactgccagcagtatcatagttacccacggacgttcggtggaggcaccaagctggaaatcaaac	Exp283_P1_LiveFrD_IgK_G11-P630	IGKV4-61*01		IGKJ1*01	2	QQYHSYPRT	9
	2163 / 2194	Polyreactive		x		x	x	x	4		1.255			gaggttcagctgcagcagtctggggctgagcttgtgaggccaggggcctcagtcaagttgtcctgcacagcttctggctttaacattaaagacgactatatgcactgggtgaagcagaggcctgaacagggcctggagtggattggatggattgatcctgagaatggtgatactgaatatgcctcgaagttccagggcaaggccactataacagcagacacatcctccaacacagcctacctgcagctcagcagcctgacatctgaggacactgccgtctattactgtactacattgggctacggtagtagagggtgctggtttgcttactggggccaagggactctggtcactgtctctgcag	Exp283_P3_LiveFrD_IgH_A10-P345	IGHV14-4*01	IGHD1-1*01	IGHJ3*01	1	TTLGYGSRGCWFAY	14		gatatccagatgacacagactacttcctccctgtctgcctctctgggagacagagtcaccatcagttgcagggcaagtgaggacattagcacttatttaaactggtatcagcagaaaccagatggaactgttaaactcctgatctattacacatcaggattacactcaggagtcccatcaaggttcagtggcagtgggtctggggcagattattctctcaccatcagcaacctggaacctgaagatattgccacttactattgtcagcagtatagtaagcttccgtacacgttcggaggggggaccaagctggaaataaaac	Exp283_P3_LiveFrD_IgK_A10-P630	IGKV10-95*01		IGKJ2*01	1	QQYSKLPYT	9
	2164 / 2195	Polyreactive		x	x	x	x	x	5	3	1.105			caggtccaactgcagcagcctggggctgagcttgtgaagcctggggcttcagtgaagatgtcctgcaaggcttctggctacaccttcaccagctactggataacctgggtgaagcagaggcctggacaaggccttgagtggattggagatatttatcctggtagtggtagtactaactacaatgagaagttcaagagcaaggccacactgactgtagacacatcctccagcacagcctacatgcagctcagcagcctgacatctgaggactctgcggtctattactgtgcaagaagtactacggtaggtgactactggggccaaggcaccactctcacagtctcctcag	Exp283_P3_LiveFrD_IgH_B2-P345	IGHV1-55*01	IGHD1-1*01	IGHJ2*01	1	ARSTTVGDY	9		gatatccagatgacacagactacatcctccctgtctgcctctctgggagacagagtcaccatcagttgcagtgcaagtcagggcattagcaattatttaaactggtatcagcagaaaccggatggaactgttaaactcctgatctattacacatcaagtttacactcaggagtcccatcaaggttcagtggcagtgggtctgggacagattattctctcaccatcagcaacctggaacctgaagatattgccacttactattgtcagcagtatagtaagcttccgtggacgttcggtggaggcaccaagctggaaatcaaac	Exp283_P3_LiveFrD_IgK_B2-P630	IGKV10-94*01		IGKJ1*01	1	QQYSKLPWT	9
	2165 / 2196	Autoreactive									6.025	Cytoplasmic+nuclear		caggttcagctgcagcagtctggagctgagctgatgaagcctggggcctcagtgaagctttcctgcaaggctactggctacacattcactggctactggatagagtgggtaaagcagaggcctggacatggccttgagtggattggagagattttacctggaagtggtagtactaactacaatgagaagttcaagggcaaggccacattcactgcagatacatcctccaacacagcctacatgcaactcagcagcctgacaactgaggactctgccatctattactgtgcaagagagatctatgatggttacttctactatgctatggactactggggtcaaggaacctcagtcaccgtctcctcag	Exp283_P3_LiveFrD_IgH_E5-P345	IGHV1-9*01	IGHD2-3*01	IGHJ4*01	1	AREIYDGYFYYAMDY	15		caaattgttctcacccagtctccagcaatcatgtctgcatctcctggggaacgggtcaccatgacctgcagtgccagctcaagtgtaagttccagctacttgtactggtaccagcagaagtcaggatcctccccaaaactctggatttatagcatatccaacctggcttctggagtcccagctcgcttcagtggcagtgggtctgggacctcttactctctcacaatcaacagcatggaggctgaagatgctgccacttattactgccagcagtggagtagtaacccgctcacgttcggtggaggcaccaagctggaaatcaaac	Exp283_P3_LiveFrD_IgK_E5-P630	IGKV4-73*01		IGKJ1*01	0	QQWSSNPLT	9
	2166 / 2197										1.31			gaggtgcagcttgttgagtctggtggaggattggtgcagcctaaagggtcattgaaactctcatgtgcagcctctggattcagcttcaatacctacgccatgaactgggtccgccaggctccaggaaagggtttggaatgggttgctcgcataagaagtaaaagtaataattatgcaacatattatgccgattcagtgaaagacagattcaccatctccagagatgattcagaaagcatgctctatctgcaaatgaacaacttgaaaactgaggacacagccatgtattactgtgggggggctatggactactggggtcaaggaacctcagtcaccgtctcctcag	Exp283_P3_LiveFrD_IgH_F12-P345	IGHV10-1*01		IGHJ4*01	0	GGAMDY	6		caaattgttctcacccagtctccagcaatcatgtctgcatctcctggggagaaggtcaccttgacctgcagtgccagctcaagtgtaagttccagctacttgtactggtaccagcagaagccaggatcctcccccaaactctggatttatagcacatccaacctggcttctggagtccctgctcgcttcagtggcagtgggtctgggacctcttactctctcacaatcagcagcatggaggctgaagatgctgcctcttatttctgccatcagtggagtagttacccgctcacgttcggtgctgggaccaagctggagctgaaac	Exp283_P3_LiveFrD_IgK_F12-P630	IGKV4-79*01		IGKJ5*01	1	HQWSSYPLT	9
	2167 / 2198	Polyreactive		x		x	x	x	4	2	1.325			caggtgcagctgaagcagtcaggacctggcctagtgcagccctcacagagcctgtccatcacctgcacagtctctggtttctcattaactagctatggtgtacactgggttcgccagtctccaggaaagggtctggagtggctgggagtgatatggagtggtggaagcacagactataatgcagctttcatatccagactgagcatcagcaaggacaattccaagagccaagttttctttaaaatgaacagtctgcaagctgatgacacagccatatattactgtgccagaaggggatacttcagctactggtacttcgatgtctggggcgcagggaccacggtcaccgtctcctcag	Exp283_P3_LiveFrD_IgH_H6-P345	IGHV2-2*01	IGHD2-10*02	IGHJ1*01	2	ARRGYFSYWYFDV	13		gacatcaagatgacccagtctccatcttccatgtatgcatctctaggagagagagtcactatcacttgcaaggcgagtcaggacattaatagctatttaagctggttccagcagaaaccagggaaatctcctaagaccctgatctatcgtgcaaacagattggtagatggggtcccatcaaggttcagtggcagtggatctgggcaagattattctctcaccatcagcagcctggagtatgaagatatgggaatttattattgtctacagtatgatgagtttccattcacgttcggctcggggacaaagttggaaataaaac	Exp283_P3_LiveFrD_IgK_H6-P630	IGKV14-111*01		IGKJ4*01	0	LQYDEFPFT	9
	2168 / 2199	Polyreactive and Autoreactive		x	x	x	x	x	5	5	3.525	Cytoplasmic+nuclear		gaggtgcagctggtggagtctgggggaggcttagtgaagcctggagggtccctgaaactctcctgtgcagcctctggattcactttcagtgactatggaatgcactgggttcgtcaggctccagagaaggggctggagtgggttgcatacattagtagtggcagtagtaccatctactatgcagacacagtgaagggccgattcaccatctccagagacaatgccaagaacaccctgttcctgcaaatgaccagtctgaggtctgaggacacggccatgtattactgtgcaaggcccggagatggttactcctatgctatggactactggggtcaaggaacctcagtcaccgtctcctca	Exp283_P7_LiveFrD_IgH_C2-P345	IGHV5-17*01	IGHD2-3*01	IGHJ4*01	1	ARPGDGYSYAMDY	13		gatatccagatgacacagactacatcctccctgtctgcctctctgggagacagagtcaccatcagttgcagtgcaagtcagggcattagcaattatttaaactggtatcagcagaaaccagatggaactgttaaactcctgatctattacacatcaagtttacactcaggagtcccatcaaggttcagtggcagtgggtctgggacagattattctctcaccatcagcaacctggaacctgaagatattgccacttactattgtcagcagtatagtaagcttccgtggacgttcggtggaggcaccaagctggaaatcaaac	Exp283_P7_LiveFrD_IgK_C2-P630	IGKV10-94*01		IGKJ1*01	1	QQYSKLPWT	9
	2169 / 2150										1.18			caggttcagctgcagcagtctggagctgagctggcgaggcctggggcttcagtgaagctgtcctgcaaggcttctggctacaccttcacaagctatggtataagctgggtgaagcagagaactggacagggccttgagtggattggagagatttatcctagaagtggtaatacttactacaatgagaaattcaagggcaaggccacactgactgcagacaaatcctccagcacagcgtacatggagctccgcagcctgacatctgaggactctgcggtctatttctgtgcaagatccaaagctatctatgatggttacccctggtttgcttactggggccaagggactctggtcactgtctctgcag	Exp283_P7_LiveFrD_IgH_D10-P345	IGHV1-81*01	IGHD2-3*01	IGHJ3*01	2	ARSKAIYDGYPWFAY	15		gacattgtgatgacacagtctccatcctccctgactgtgacagcaggagagaaggtcactatgagctgcaagtccagtcagagtctgttaaacagtggaaatcaaaagaactacttgacctggtaccagcagaaaccagggcagcctcctaaactgttgatctactgggcatccactagggaatctggggtccctgatcgcttcacaggcagtggatctggaacagatttcactctcaccatcagcagtgtgcaggctgaagacctggcagtttattactgtcagaatgattatagttatccgtacacgttcggaggggggaccaagctggaaataaaac	Exp283_P7_LiveFrD_IgK_D10-P630	IGKV8-19*01		IGKJ2*01	0	QNDYSYPYT	9
	2170 / 2199	Autoreactive									5.92	Cytoplasmic+nuclear		gaggtccagctgcaacaatctggacctgagctggtgaagcctggggcttcagtgaagatatcctgtaaggcttctggatacacgttcactgactactacatgaactgggtgaagcagagccatggaaagagccttgagtggattggagatattaatcctaacaatggtggtactagctacaaccagaagttcaagggcaaggccacattgactgtagacaagtcctccagcacagcctacatggagctccgcagcctgacatctgaggactctgcagtctattactgtgcaagagggagtttctatgatggttactacggctatgctatggactactggggtcaaggaacctcagtcaccgtctcctcag	Exp283_P7_LiveFrD_IgH_E11-P345	IGHV1-26*01	IGHD2-3*01	IGHJ4*01	1	ARGSFYDGYYGYAMDY	16		gatatccagatgacacagactacatcctccctgtctgcctctctgggagacagagtcaccatcagttgcagtgcaagtcagggcattagcaattatttaaactggtatcagcagaaaccagatggaactgttaaactcctgatctattacacatcaagtttacactcaggagtcccatcaaggttcagtggcagtgggtctgggacagattattctctcaccatcagcaacctggaacctgaagatattgccacttactattgtcagcagtatagtaagcttccgtggacgttcggtggaggcaccaagctggaaatcaaac	Exp283_P7_LiveFrD_IgK_E11-P630	IGKV10-94*01		IGKJ1*01	1	QQYSKLPWT	9
	2171 / 2202					x			1		1			caggttcacctacaacagtctggttctgaactgaggagtcctgggtcttcagtaaagctgtcatgcaaggattttgattcagaagtcttccctattgcttatatgagttgggtaaggcagaagcctgggcatggatttgaatggattggaggcatactcccaagtattggtagaacaatctatggagagaagtttgaggacaaagccacattggatgcagacacactgtccaacacagcctacttggagctcaacagtctgacatccgaggactctgctatctactactgtgcaaggaatactacggtagtagctacgtatgactactggggccaaggcaccactctcacagtctcctcag	Exp283_P7_LiveFrD_IgH_E12-P345	IGHV15-2*01	IGHD1-1*01	IGHJ2*01	1	ARNTTVVATYDY	12		gatgttgtgatgacccaaactccactctccctgcctgtcagtcttggagatcaagcctccatctcttgcagatctagtcagagccttgtacacagtaatggaaacacctatttacattggtacctgcagaagccaggccagtctccaaagctcctgatctacaaagtttccaaccgattttctggggtcccagacaggttcagtggcagtggatcagggacagatttcacactcaagatcagcagagtggaggctgaggatctgggagtttatttctgctctcaaagtacacatgttcctcgattcacgttcggctcggggacaaagttggaaataaaac	Exp283_P7_LiveFrD_IgK_E12-P630	IGKV1-110*01		IGKJ4*01	2	SQSTHVPRFT	10
	2172 / 2203	Polyreactive				x	x	x	3	1	1.24			caggtccagctgcagcagtctggggctgaactggcaaaacctggggcctcagtgaagctgtcctgcaaggcttctggctacacctttactagctactggatgcactgggtaaaacagaggcctggacagggtctggaatggattggatacattaatcctagcagtggttatactaagtacaatcagaagttcaaggacaaggccacattgactgcagacaaatcctccagcacagcctacatgcagctgagcagcctgacatatgaggactctgcagtctattactgtgcaagatggtcgatctactatggtaactacgactactttgactactggggccaaggcaccactctcacagtctcctcag	Exp283_P7_LiveFrD_IgH_E5-P345	IGHV1-7*01	IGHD2-1*01	IGHJ2*01	1	ARWSIYYGNYDYFDY	15		caaattgttctcacccagtctccagcaatcatgtctgcatctccaggggagaaggtcaccatgacctgcagtgccagctcaagtgtaagttacatgcactggtaccagcagaagtcaggcacctcccccaaaagatggatttatgacacatccaaactggcttctggagtccctgctcgcttcagtggcagtgggtctgggacctcttactctctcacaatcagcagcatggaggctgaagatgctgccacttattactgccagcagtggagtagtaacccgtacacgttcggaggggggaccaagctggaaataaaac	Exp283_P7_LiveFrD_IgK_E5-P630	IGKV4-59*01		IGKJ2*01	0	QQWSSNPYT	9
	2173 / 2204										1.655			caggtccagctgcagcagtctggagctgagctggtgaaacccggggcatcagtgaagctgtcctgcaaggcttctggctacaccttcactgagtatactatacactgggtaaagcagaggtctggacagggtcttgagtggattgggtggttttaccctggaagtggtagtataaagtacaatgagaaattcaaggacaaggccacattgactgcggacaaatcctccagcacagtctatatggagcttagtagattgacatctgaagactctgcggtctatttctgtgcaagacacgtcccctactatccgtttgcttactggggccaagggactctggtcactgtctctgcag	Exp283_P7_LiveFrD_IgH_F7-P345	IGHV1-62-2*01	IGHD2-10*01	IGHJ3*01	2	ARHVPYYPFAY	11		gacatcaagatgacccagtctccatcttccatgtatgcatctctaggagagagagtcactatcacttgcaaggcgagtcaggacattaatagctatttaagctggttccagcagaaaccagggaaatctcctaagaccctgatctatcgtgcaaacagattggtagatggggtcccatcaaggttcagtggcagtggatctgggcaagattattctctcaccatcagcagcctggagtatgaagatatgggaatttattattgtctacagtatgatgagtttccgtggacgttcggtggaggcaccaagctggaaatcaaac	Exp283_P7_LiveFrD_IgK_F7-P630	IGKV14-111*01		IGKJ1*01	0	LQYDEFPWT	9
	2175 / 2206										1.16			caggtccagctgcagcagtctggagctgagctggtaaggcctgggacttcagtgaaggtgtcctgcaaggcttctggatacgccttcactaattacttgatagagtgggtaaagcagaggcctggacagggccttgagtggattggagtgattaatcctggaagtggtggtactaactacaatgagaagttcaagggcaaggcaacactgactgcagacaaatcctccagcactgcctacatgcagctcagcagcctgacatctgaggactctgcggtctatttctgtgcaagagggggatactatagtaacttgtactactttgactactggggccaaggcaccactctcacagtctcctcag	Exp283_P7_LiveFrD_IgH_G11-P345	IGHV1-54*01	IGHD2-5*01	IGHJ2*01	1	ARGGYYSNLYYFDY	14		aacattgtaatgacccaatctcccaaatccatgtccatgtcagtaggagagagggtcaccttgagctgcaaggccagtgagaatgtgggtacttatgtatcctggtatcaacagaaaccagagcagtctcctaaactgctgatatacggggcatccaaccggtaccctggggtccctgatcgcttcacaggcagtggatctgcaacagatttcactctgaccatcagcagtctgcaggctgaagaccttgcagattatcactgtggacagggttacagctatctcacgttcggctcggggacaaagttggaaataaaac	Exp283_P7_LiveFrD_IgK_G11-P630	IGKV6-29*01		IGKJ4*01	0	GQGYSYLT	8
	2176 / 2207										1.70667			caggtccagctgcagcagtctgggcctgagctggtgaggcctggggtctcagtgaagatttcctgcaagggttccggctacacattcactgattatgctatgcactgggtgaaacagagtcatgcaaagagtctagagtggattggagttattagtacttactatggtgatgctagctacaaccagaagttcaaggacaaggccacaatgactgtagacaaatcctccagcacagcctatatggaacttgccagactgacatctgaggactctgccgtctattactgtgcaagaaattactacggtagtagctcctggtacttcgatgtctggggcacagggaccacggtcaccgtctcctcag	Exp283_P7_LiveFrD_IgH_G2-P345	IGHV1-67*01	IGHD1-1*01	IGHJ1*03	1	ARNYYGSSSWYFDV	14		caaattgttctcacccagtctccagcaatcatgtctgcatctccaggggagaaggtcaccatgacctgcagtgccagctcaagtataagttacatgcactggtaccagcagaagccaggcacctcccccaaaagatggatttatgacacatccaaactggcttctggagtccctgctcgcttcagtggcagtgggtctgggacctcttattctctcacaatcagcagcatggaggctgaagatgctgccacttattactgccatcagcggagtagttacccactcacgttcggtgctgggaccaagctggagctgaaac	Exp283_P7_LiveFrD_IgK_G2-P630	IGKV4-70*01		IGKJ5*01	2	HQRSSYPLT	9
	2177 / 2079						x		1		1.64667			caggtccagctacagcagtctggacctgagctggtgaagcctggggcttcagtgaagatatcctgcaaggcttctggctacaccttcactgactactatataaactgggtgaagcagaggcctggacagggacttgagtggattggatggatttttcctggaagtggtagtacttactacaatgagaagttcaagggcaaggccacacttactgtagacaaatcctccagcacagcctacatgttgctcagcagcctgacctctgaggactctgcggtctatttctgtgcaagacagctcaggctggctatggactactggggtcaaggaacctcagtcaccgtctcctcag	Exp283_P7_LiveFrD_IgH_G4-P345	IGHV1-75*01	IGHD3-2*02	IGHJ4*01	2	ARQLRLAMDY	10		gatatccagatgacacagactacatcctccctgtctgcctctctgggagacagagtcaccatcagttgcagggcaagtcaggacattagcaattatttaaactggtatcagcagaaaccagatggaactgttaaactcctgatctactacacatcaagattacactcaggagtcccatcaaggttcagtggcagtgggtctggaacagattattctctcaccattagcaacctggagcaagaagatattgccacttacttttgccaacagggtaatacgcttccgtggacgttcggtggaggcaccaagctggaaatcaaac	Exp283_P7_LiveFrD_IgK_G4-P630	IGKV10-96*01		IGKJ1*01	0	QQGNTLPWT	9
	2178 / 2209	Autoreactive									11.53	Cytoplasmic+nuclear		caggtccaactgcagcagcctggggctgagctggtgaggcctgggacttcagtgaagttgtcctgcaaggcttctggctacaccttcaccagctactggatgcactgggtaaagcagaggcctggacaaggccttgagtggatcggagtgattgatccttctgatagttatactaactacaatcaaaagttcaagggcaaggccacattgactgtagacacatcctccagcacagcctacatgcagctcagcagcctgacatctgaggactctgcggtctattactgtgcaagtgggtgggcctcctggtttgcttactggggccaagggactctggtcactgtctctgcag	Exp283_P7_LiveFrD_IgH_H4-P345	IGHV1-59*01	IGHD1-1*02	IGHJ3*01	0	ASGWASWFAY	10		gacattgtgctaacacagtctcctgcttccttagctgtatctctggggcagagggccaccatctcatgcagggccagccaaagtgtcagtacatctagctatagttatatgcactggtaccaacagaaaccaggacagccacccaaactcctcatcaagtatgcatccaacctagaatctggggtccctgccaggttcagtggcagtgggtctgggacagacttcaccctcaacatccatcctgtggaggaggaggatactgcaacatattactgtcagcacagttgggagattccattcacgttcggctcggggacaaagttggaaataaaac	Exp283_P7_LiveFrD_IgK_H4-P630	IGKV3-7*01		IGKJ4*01	1	QHSWEIPFT	9
	2179 / 2210										1.255			caggttcagctccagcagtctggggctgagctggcaagacctggggcttcagtgaagatgtcctgcaaggcttctggctacacctttaccagctactggatgcagtgggtaaaacagaggcctggacagggtctggaatggattggggctatttatcctggagatggtgatactaggtacactcagaagttcaagggcagggccacattgactgcagataaatcctccagcacagcctacatgcaactcagcagcttgacatctgaggactctgcggtctattactgtgcaatatggtacttcgatgtctggggcacagggaccacggtcaccgtctcctcag	Exp283_P3_LiveFrD_IgH_E7-P345	IGHV1-87*01		IGHJ1*03	0	SEDSAVYYCAIWDFDV	16		caggctgttgtgactcaggaatctgcactcaccacatcacctggtgaaacagtcacactcacttgtcgctcaagtactggggctgttacaactagtaactatgccaactgggtccaagaaaaaccagatcatttattcactggtctaataggtggtaccaacaaccgagctccaggtgttcctgccagattctcaggctccctgattggagacaaggctgccctcaccatcacaggggcacagactgaggatgaggcaatatatttctgtgctctatggtacagcaaccactgggtgttcggtggaggaaccaaactgactgtcctag	Exp283_P3_LiveFrD_IgL_E7-P631_R	IGLV1*01		IGLJ1*01	1	ALWYSNHWV	9
	2181 / 2212										0.875			gaggtgcagcttcaggagtcaggacctggcctggcaaaaccttctcagactctgtccctcacctgttctgtcactggctactccatcaccagtgattactggaactggatccggaaattcccagggaataaacttgagtacatggggtacataagctacagtggtagcacttactacaatccatctctcaaaagtcgaatctccataactcgagacacatccaagaaccagtattacctgcagttgaattctgtgactactgaggacacagccacatattactgtgcaagactgcctctgagtgattacgacgaggggggctatgctatggactactggggtcaaggaacctcagtcaccgtctcctcag	Exp283_P7_LiveFrD_IgH_E7-P345	IGHV3-8*01	IGHD2-4*01	IGHJ4*01	1	ARLPLSDYDEGGYAMDY	17		caggctgttgtgactcaggaatctgcactcaccacatcacctggtgaaacagtcacactcacttgtcgctcaagtactggggctgttacaactagtaactatgccaactgggtccaagaaaaaccagatcatttattcactggtctaataggtggtaccaacaaccgagctccaggtgttcctgccagattctcaggctccctgattggagacaaggctgccctcaccatcacaggggcacagactgaggatgaggcaatatatttctgtgctctatggtacagcaaccactgggtgttcggtggaggaaccaaactgactgtcctag	Exp283_P7_LiveFrD_IgL_E7-P631	IGLV1*01		IGLJ1*01	1	ALWYSNHWV	9
	2182 / 1892	Polyreactive		x		x	x		3		1.775			gaagtgatgctggtggagtctgggggaggcttagtgaagcctggagggtccctgaaactctcctgtgcagcctctggattcactttcagtagctataccatgtcttgggttcgccagactccggagaagaggctggagtgggtcgcaaccattagtggtggtggtggtaacacctactatccagacagtgtgaagggtcgattcaccatctccagagacaatgccaagaacaccctgtacctgcaaatgagcagtctgaggtctgaggacacggccttgtattactgtgcaagaaggggactgggacgaatttactatgctatggactactggggtcaaggaacctcagtcaccgtctcctcag	Exp283_P7_LiveFrD_IgH_F2-P345	IGHV5-9*01	IGHD4-1*01	IGHJ4*01	3	ARRGLGRIYYAMDY	14		caggctgttgtgactcaggaatctgcactcaccacatcacctggtgaaacagtcacactcacttgtcgctcaagtactggggctgttacaactagtaactatgccaactgggtccaagaaaaaccagatcatttattcactggtctaataggtggtaccaacaaccgagctccaggtgttcctgccagattctcaggctccctgattggagacaaggctgccctcaccatcacaggggcacagactgaggatgaggcaatatatttctgtgctctatggtacagcaaccattgggtgttcggtggaggaaccaaactgactgtcctag	Exp283_P7_LiveFrD_IgL_F2-P631	IGLV1*01		IGLJ1*01	1	ALWYSNHWV	9
	2183 / 2123	Polyreactive		x		x	x	x	4		1.105			caggttcagctgcaacagtctgacgctgagttggtgaaacctggagcttcagtgaagatatcctgcaaggtttctggctacaccttcactgaccatactattcactggatgaagcagaggcctgaacagggcctggaatggattggatatatttatcctagagatggtagtactaagtacaatgagaagttcaagggcaaggccacattgactgcagacaaatcctccagcacagcctacatgcagctcaacagcctgacatctgaggactctgcagtctatttctgtgcaagattggattggacctggtttgcttactggggccaagggactctggtcactgtctctgcag	Exp283_P7_LiveFrD_IgH_G3-P345	IGHV1-78*01	IGHD6-1*01	IGHJ3*01	1	ARLDWTWFAY	10		caggctgttgtgactcaggaatctgcactcaccacatcacctggtgaaacagtcacactcacttgtcgctcaagtactggggctgttacaactagtaactatgccaactgggtccaagaaaaaccagatcatttattcactggtctaataggtggtaccaacaaccgagctccaggtgttcctgccagattctcaggctccctgattggagacaaggctgccctcaccatcacaggggcacagactgaggatgaggcaatatatttctgtgctctatggtacagcaaccatttggtgttcggtggaggaaccaaactgactgtcctag	Exp283_P7_LiveFrD_IgL_G3-P631	IGLV1*01		IGLJ1*01	1	ALWYSNHLV	9
	2184 / 2127										1.515			caggtgcagctgaagcagtcaggacctggcctagtgcagccctcacagagcctgtccatcacctgcacagtctctggtttctcattaactagctatggtgtacactgggttcgccagtctccaggaaagggtctggagtggctgggagtgatatggagtggtggaagcacagactataatgcagctttcatatccagactgagcatcagcaaggacaattccaagagccaagttttctttaaaatgaacagtctgcaagctgatgacacagccatatattactgtgccagaaatgagggggtttactacggttcgttctatgctatggactactggggtcaaggaacctcagtcaccgtctcctcag	Exp283_P3_LiveFrD_IgH_H12-P345	IGHV2-2*01	IGHD1-1*01	IGHJ4*01	1	ARNEGVYYGSFYAMDY	16		caggctgttgtgactcaggaatctgcactcaccacatcacctggtggaacagtcatactcacttgtcgctcaagtactggggctgttacaactagtaactatgccaactgggtccaagaaaaaccagatcatttattcactggtctaataggtggtaccagcaaccgagctccaggtgttcctgtcagattctcaggctccctgattggagacaaggctgccctcaccatcacaggggcacagactgaggatgatgcaatgtatttctgtgctctatggtacagcacccattatgttttcggcggtggaaccaaggtcactgtcctag	Exp283_P3_LiveFrD_IgL_H12-P631_R	IGLV2*02		IGLJ2*01	1	ALWYSTHYV	9
	2185 / 2216										0.925			caggtccaactgcagcagcctggggctgagcttgtgaagcctggggcttcagtgaagatgtcctgcaaggcttctggctacaccttcaccagctactggataacctgggtgaagcagaggcctggacaaggccttgagtggattggagatatttatcctggtagtggtagtactaactacaatgagaagttcaagagcaaggccacactgactgtagacacatcctccagcacagcctacatgcagctcagcagcctgacatctgaggactctgcggtctattactgtgcaagagacaataactactggggccaaggcaccactctcacagtctcctcag	Exp283_P7_LiveFrD_IgH_A6-P345	IGHV1-55*01	IGHD2-12*01	IGHJ2*01	1	ARDNNY	6		caggctgttgtgactcaggaatctgcactcaccacatcacctggtggaacagtcatactcacttgtcgctcaagtactggggctgttacaactagtaactatgccaactgggtccaagaaaaaccagatcatttattcactggtctaataggtggtaccagcaaccgagctccaggtgttcctgtcagattctcaggctccctgattggagacaaggctgccctcaccatcacagggacacagactgaggatgatgcaatgtatttctgtgctctatggtacagcacccattatgttttcggcggtggaaccaaggtcactgtcctag	Exp283_P7_LiveFrD_IgL_A6-P631	IGLV2*02		IGLJ2*01	1	ALWYSTHYV	9

## Sheet: FRET(neg) early immature B
				Polyreactivity							Autoreactivity (FLOWMIST)			Heavy Chain									Light chain
						x	Reactive	x	Strongly reactive		>3 considered autoreactive
	Antibody name	Auto-/Polyreactivity result		KLH	Insulin	LPS	ssDNA	dsDNA	TOTAL	STRONG	MFI ratio	Pattern		VDJ sequence	Sequence ID IgH	V_CALL	D_CALL	J_CALL	cdr3_aa_positive charges	cdr3_aa_sequence	cdr3_aa_length		VJ sequence	Sequence ID IgL	V_CALL	D_CALL	J_CALL	cdr3_aa_positive charges	cdr3_aa_sequence	cdr3_aa_length
	2050 / 2069										0.95			gatgtacagcttcaggagtcaggacctggcctcgtgaaaccttctcagtctctgtctctcacctgctctgtcactggctactccatcaccagtggttattactggaactggatccggcagtttccaggaaacaaactggaatggatgggctacataagctacgatggtagcaataactacaacccatctctcaaaaatcgaatctccatcactcgtgacacatctaagaaccagtttttcctgaagttgaattctgtgactactgaggacacagccacatattactgtgcaagagaaggatggttactcggctactactggggccaaggcaccactctcacagtctcctcag	Exp261_P8_ApoFrD_IgH_A7-P345	IGHV3-6*01	IGHD2-3*01	IGHJ2*01	1	AREGWLLGYY	10		gacattgtgatgtcacagtctccatcctccctagctgtgtcagttggagagaaggttactatgagctgcaagtccagtcagagccttttatatagtagcaatcaaaagaactacttggcctggtaccagcagaaaccagggcagtctcctaaactgctgatttactgggcatccactagggaatctggggtccctgatcgcttcacaggcagtggatctgggacagatttcactctcaccatcagcagtgtgaaggctgaagacctggcagtttattactgtcagcaatattatagctatcctcacacgttcggaggggggaccaagctggaaataaaac	Exp261_P8_ApoFrD_IgK_A7-P347	IGKV8-30*01		IGKJ2*01	1	QQYYSYPHT	9
	2051 / 2070	Polyreactive		x	x	x	x	x	5	3	1.005			caggtgcagctgaaggagtcaggacctggcctggtggcgccctcacagagcctgtccatcacatgcactgtctctgggttctcattaaccagctatgctataagctgggttcgccagccaccaggaaagggtctggagtggcttggagtaatatggactggtggaggcacaaattataattcagctctcaaatccagactgagcatcagcaaagacaactccaagagtcaagttttcttaaaaatgaacagtctgcaaactgatgacacagccaggtactactgtgccagaaaccatctttactacggtacttttgcttactggggccaagggactctggtcactgtctctgcag	Exp261_P8_ApoFrD_IgH_C10-P345	IGHV2-9-1*01	IGHD1-1*01	IGHJ3*01	2	ARNHLYYGTFAY	12		caaattcttctcacccagtctccagcaatcatgtctgcatctccaggggagaaggtcaccatgacctgcagtgccagctcaagtgtaagttacatgcactggtaccagcagaagccaggatcctcgcccaaaccctggatttatgacacatccaacctggcttctggattccctgctcgcttcagtggcagtgggtctgggacctcttactctctcataatcagcagcatggaggctgaagatgctgccacttattactgccatcagcggagtagttacccattcacgttcggctcggggacaaagttggaaataaaac	Exp261_P8_ApoFrD_IgK_C10-P347	IGKV4-69*01		IGKJ4*01	2	HQRSSYPFT	9
	2052 / 2071										1.065			caggtccagctgcagcagtctggggctgaactggcaagacctggtgcctcagtgaagatgtcctgcaaggcttctggctacacctttactagctacacgatgcactgggtaaaacagaggcctggacagggtctggaatggattggatacattaatcctagcagtggttatactaagtacaatcagaagttcaaggacaaggccacattgactgcagacaaatcctccagcacagcctacatgcaactgagcagcctgacatctgaggactctgcagtctattactgtgcaagaggggatggttactaccactactggtacttcgatgtctggggcacagggaccacggtcaccgtctcctcag	Exp261_P8_ApoFrD_IgH_C1-P345	IGHV1-4*01	IGHD2-3*01	IGHJ1*03	2	ARGDGYYHYWYFDV	14		gacattgtgctaacacagtctcctgcttccttagctgtatctctggggcagagggccaccatctcatgcagggccagccaaagtgtcagtacatctagctatagttatatgcactggtaccaacagaaaccaggacagccacccaaactcctcatcaagtatgcatccaacctagaatctggggtccctgccaggttcagtggcagtgggtctgggacagacttcaccctcaacatccatcctgtggaggaggaggatactgcaacatattactgtcagcacagttgggagatttggacgttcggtggaggcaccaagctggaaatcaaac	Exp261_P8_ApoFrD_IgK_C1-P347	IGKV3-7*01		IGKJ1*01	1	QHSWEIWT	8
	2053 / 2072										0.96			gaggtccagctgcaacaatctggacctgagctggtgaagcctggggcttcagtgaagatatcctgtaaggcttctggatacacgttcactgactactacatgaactgggtgaagcagagccatggaaagagccttgagtggattggagatattaatcctaacaatggtggtactagctacaaccagaagttcaagggcaaggccacattgactgtagacaagtcctccagcacagcctacatggagctccgcagcctgacatctgaggactctgcagtctattactgtgcaagagcctatgatggttactggtttgcttactggggccaagggactctggtcactgtctctgcag	Exp261_P8_ApoFrD_IgH_D5-P345	IGHV1-26*01	IGHD2-3*01	IGHJ3*01	1	ARAYDGYWFAY	11		gatgttgtgatgacccagactccactcactttgtcggttaccattggacaaccagcctccatctcttgcaagtcaagtcagagcctcttagatagtgatggaaagacatatttgaattggttgttacagaggccaggccagtctccaaagcgcctaatctatctggtgtctaaactggactctggagtccctgacaggttcactggcagtggatcagggacagatttcacactgaaaatcagcagagtggaggctgaggatttgggagtttattattgctggcaaggtacacattttccgtggacgttcggtggaggcaccaagctggaaatcaaac	Exp261_P8_ApoFrD_IgK_D5-P347	IGKV1-135*01		IGKJ1*01	1	WQGTHFPWT	9
	2054 / 2073	Polyreactive		x		x	x	x	4		1.245			caggtccagctgcagcagtctggagctgagctggtaaggcctgggacttcagtgaaggtgtcctgcaaggcttctggatacgccttcactaattacttgatagagtgggtaaagcagaggcctggacagggccttgagtggattggagtgattaatcctggaagtggtggtactaactacaatgagaagttcaagggcaaggcaacactgactgcagacaaatcctccagcactgcctacatgcagctcagcagcctgacatctgaggactctgcggtctatttctgtgcaagatcggtctactatggtaactacgtggactactggggtcaaggaacctcagtcaccgtctcctcag	Exp261_P8_ApoFrD_IgH_G10-P345	IGHV1-54*01	IGHD2-1*01	IGHJ4*01	1	ARSVYYGNYVDY	12		gatgctgtgatgacccaaactccactctccctgcctgtcagtcttggagatcaagcctccatctcttgcaggtctagtcagagccttgaaaacagtaatggaaacacctatttgaactggtacctccagaaaccaggccagtctccacagctcctgatctacagggtttccaaccgattttctggggtcctagacaggttcagtggtagtggatcagggacagatttcacactgaaaatcagcagagtggaggctgaggatttgggagtttatttctgcctccaagttacacatgtccctcggacgttcggtggaggcaccaagctggaaatcaaac	Exp261_P8_ApoFrD_IgK_G10-P347	IGKV1-122*01		IGKJ1*01	2	LQVTHVPRT	9
	2055 / 2074	Polyreactive				x	x	x	3		1.375			caggttcagctgcagcagtctggagctgagctggcgaggcctggggcttcagtgaagctgtcctgcaaggcttctggctacaccttcacaagctatggtataagctgggtgaagcagagaactggacagggccttgagtggattggagagatttatcctagaagtggtaatacttactacaatgagaagttcaagggcaaggccacactgactgcagacaaatcctccagcacagcgtacatggagctccgcagcctgacatctgaggactctgcggtctatttctgtgcaagagggaactgggacaactactggggccaaggcaccactctcacagtctcctcag	Exp261_P8_ApoFrD_IgH_G5-P345	IGHV1-81*01	IGHD4-1*01	IGHJ2*01	1	ARGNWDNY	8		gatgttgtgatgacccagactccactcactttgtcggttaccattggacaaccagcctccatctcttgcaagtcaagtcagagcctcttagatagtgatggaaagacatatttgaattggttgttacagaggccaggccagtctccaaagcgcctaatctatctggtgtctaaactggactctggagtccctgacaggttcactggcagtggatcagggacagatttcacactgaaaatcagcagagtggaggctgaggatttgggagtttattattgctggcaaggtacacagtggacgttcggtggaggcaccaagctggaaatcaaac	Exp261_P8_ApoFrD_IgK_G5-P347	IGKV1-135*01		IGKJ1*01	0	WQGTQWT	7
	2056 / 2075										0.93			caggtgcagctgaaggagtcaggacctggcctggtggcgccctcacagagcctgtccatcacatgcactgtctcagggttctcattaaccagctatggtgtaagctgggttcgccagcctccaggaaagggtctggagtggctgggagtaatatggggtgacgggagcacaaattatcattcagctctcatatccagactgagcatcagcaaggataactccaagagccaagttttcttaaaactgaacagtctgcaaactgatgacacagccacgtactactgtgccaaatgctatgattacgacgggtacttcgatgtctggggcacagggaccacggtcaccgtctcctcag	Exp261_P8_ApoFrD_IgH_H8-P345	IGHV2-3*01	IGHD2-4*01	IGHJ1*03	1	AKCYDYDGYFDV	12		gatgttgtgatgacccagactccactcactttgtcggttaccattggacaaccagcctctatctcttgcaagtcaagtcagagcctcttatatagtaatggaaaaacctatttgaattggttattacagaggccaggccagtctccaaagcgcctaatctatctggtgtctaaactggactctggagtccctgacaggttcactggcagtggatcaggaacagattttacactgaaaatcagcagagtggaggctgaggatttgggagtttattactgcgtgcaaggtacacattttcctcagacgttcggtggaggcaccaagctggaaatcaaac	Exp261_P8_ApoFrD_IgK_H8-P347	IGKV1-133*01		IGKJ1*01	1	VQGTHFPQT	9
	2057 / 2025										1.03			gaggtgcagctggtggagtctgggggagacttagtgaagcctggagggtccctgaaactctcctgtgcagcctctggattcactttcagtagctatggcatgtcttgggttcgccagactccagacaagaggctggagtgggtcgcaaccattagtagtggtggtagttacacctactatccagacagtgtgaaggggcgattcaccatctccagagacaatgccaagaacaccctgtacctgcaaatgagcagtctgaagtctgaggacacagccatgtattactgtgcaagacagagggatggttaccttatggactactggggtcaaggaacctcagtcaccgtctcctcag	Exp262_P7_ApoFrD_IgH_A6-P345	IGHV5-6*01	IGHD2-3*01	IGHJ4*01	2	ARQRDGYLMDY	11		gatgttgtgatgacccagactccactcactttgtcggttaccattggacaaccagcctccatctcttgcaagtcaagtcagagcctcttagatagtgatggaaagacatatttgaattggttgttacagaggccaggccagtctccaaagcgcctaatctatctggtgtctaaactggactctggagtccctgacaggttcactggcagtggatcagggacagatttcacactgaaaatcagcagagtggaggctgaggatttgggagtttattattgctggcaaggtacacattttccgtacacgttcggaggggggaccaagctggaaataaaac	Exp262_P7_ApoFrD_IgK_A6-P347	IGKV1-135*01		IGKJ2*01	1	WQGTHFPYT	9
	2058 / 2077										0.895			gaagtgaagctggtggagtctgagggaggcttagtgcagcctggaagttccatgaaactctcctgcacagcctctggattcactttcagtgactattacatggcttgggtccgccaggttccagaaaagggtctagaatgggttgcaaacattaattatgatggtagtagcacctactatctggactccttgaagagccgtttcatcatctcgagagacaatgcaaagaacattctatacctgcaaatgagcagtctgaagtctgaggacacagccacgtattactgtgcaagagatcggggtcgggatggttaccacggggggtttgcttactggggccaagggactctggtcactgtctctgcag	Exp262_P7_ApoFrD_IgH_A8-P345	IGHV5-16*01	IGHD2-3*01	IGHJ3*01	4	ARDRGRDGYHGGFAY	15		gaaaatgtgctcacccagtctccagcaataatggctgcctctctggggcagaaggtcaccatgacctgcagtgccagctcaagtgtaagttccagttacttgcactggtaccagcagaagtcaggcgcttcccccaaacccttgattcataggacatccaacctggcttctggagtcccagctcgcttcagtggcagtgggtctgggacctcttactctctcacaatcagcagcgtggaggctgaagatgatgcaacttattactgccagcagtggagtggttacccatacacgttcggaggggggaccaagctggaaataaaac	Exp262_P7_ApoFrD_IgK_A8-P347	IGKV4-58*01		IGKJ2*01	0	QQWSGYPYT	9
	2059 / 2078										1.24			gaggttcagctccagcagtctgggactgtgctggcaaggcctggggcttcagtgaagatgtcctgcaagacttctggctacacatttaccagctactggatgcactgggtaaaacagaggcctggacagggtctggaatggataggggctatttatcctggaaatagtgatactagctacaaccagaagttcaagggcaaggccaaactgactgcagtcacatccgccagcactgcctacatggagctcagcagcctgacaaatgaggactctgcggtctattactgtacaagatcggactactggggccaaggcaccactctcacagtctcctcag	Exp262_P7_ApoFrD_IgH_C12-P345	IGHV1-5*01		IGHJ2*01	1	TRSDY	5		gacatccagatgattcagtctccatcgtccatgtttgcctctctgggagacagagtcagtctctcttgtcgggctagtcagggcattagaggtaatttagactggtatcagcagaaaccaggtggaactattaaactcctgatctactccacatccaatttaaattctggtgtcccatcaaggttcagtggcagtgggtctgggtcagattattctctcaccatcagcagcctagagtctgaagattttgcagactattactgtctacagcgtaatgcgtatcctctcacgttcggaggggggaccaagctggaaataaaac	Exp262_P7_ApoFrD_IgK_C12-P347	IGKV9-123*01		IGKJ2*01	1	LQRNAYPLT	9
	2060 / 2079	Polyreactive		x	x	x	x	x	5	5	1.36			caggtgcagctgaagcagtcaggacctggcctagtgcagccctcacagagcctgtccataacctgcacagtctctggtttctcattaactagctatggtgtacactgggttcgccagtctccaggaaagggtctggagtggctgggagtgatatggagaggtggaagcacagactacaatgcagctttcatgtccagactgagcatcaccaaggacaactccaagagccaagttttctttaaaatgaacagtctgcaagctgatgacactgccatatactactgtgccaaaaatgagagattaagagcctggtttgcttactggggccaagggactctggtcactgtctctgcag	Exp262_P7_ApoFrD_IgH_E4-P345	IGHV2-5*01	IGHD2-4*01	IGHJ3*01	3	AKNERLRAWFAY	12		gatatccagatgacacagactacatcctccctgtctgcctctctgggagacagagtcaccatcagttgcagggcaagtcaggacattagcaattatttaaactggtatcagcagaaaccagatggaactgttaaactcctgatctactacacatcaagattacactcaggagtcccatcaaggttcagtggcagtgggtctggaacagattattctctcaccattagcaacctggagcaagaagatattgccacttacttttgccaacagggtaatacgcttccgtggacgttcggtggaggcaccaagctggaaatcaaac	Exp262_P7_ApoFrD_IgK_E4-P347	IGKV10-96*01		IGKJ1*01	0	QQGNTLPWT	9
	2061 / 2080	Polyreactive		x	x	x	x	x	5	5	2.335			caggtccagctgcagcagtctggagctgagctggtgaaacccggggcatcagtgaagctgtcctgcaaggcttctggctacaccttcactgagtatactatacactgggtaaagcagaggtctggacagggtcttgagtggattgggtggttttaccctggaagtggtagtataaagtacaatgagaaattcaaggacaaggccacattgactgcggacaaatcctccagcacagtctatatggagcttagtagattgacatctgaagactctgcggtctatttctgtgcaagacacgaagttaggcggatttactacggtagtagctacccctcctatgctatggactactggggtcaaggaacctcagtcaccgtctcctcag	Exp262_P7_ApoFrD_IgH_F5-P345	IGHV1-62-2*01	IGHD1-1*01	IGHJ4*01	4	ARHEVRRIYYGSSYPSYAMDY	21		gaaattgtgctcacccagtctccaaccaccatggctgcatctcccggggagaagatcactatcacctgcagtgccagctcaagtataagttccaattacttgcattggtatcagcagaagccaggattctcccctaaactcttgatttataggacatccaatctggcttctggagtcccagctcgcttcagtggcagtgggtctgggacctcttactctctcacaattggcaccatggaggctgaagatgttgccacttactactgccagcagggtagtagtataccacgcacgttcggtggaggcaccaagctggaaatcaaac	Exp262_P7_ApoFrD_IgK_F5-P347	IGKV4-91*01		IGKJ1*01	1	QQGSSIPRT	9
	2062 / 2081										1.355			caggttcagctgcagcagtctggagctgagctggcgaggcctggggcttcagtgaagctgtcctgcaaggcttctggctacaccttcacaagctatggtataagctgggtgaagcagagaactggacagggccttgagtggattggagagatttatcctagaagtggtaatacttactacaatgagaagttcaagggcaaggccacactgactgcagacaaatcctccagcacagcgtacatggagctccgcagcctgacatctgaggactctgcggtctatttctgtgcaagagagattactacggtagtagcccctgaagactggggccaagggactctggtcactgtctctgcag	Exp262_P7_ApoFrD_IgH_G11-P345	IGHV1-81*01	IGHD1-1*01	IGHJ3*01	1	AREITTVVAPED	12		agtattgtgatgacccagactcccaaattcctgcttgtatcagcaggagacagggttaccataacctgcaaggccagtcagagtgtgagtaatgatgtagcttggtaccaacagaagccagggcagtctcctaaactgctgatatactatgcatccaatcgctacactggagtccctgatcgcttcactggcagtggatatgggacggatttcactttcaccatcagcactgtgcaggctgaagacctggcagtttatttctgtcagcaggattatagctctccgtacacgttcggaggggggaccaagctggaaataaaac	Exp262_P7_ApoFrD_IgK_G11-P347	IGKV6-32*01		IGKJ2*01	0	QQDYSSPYT	9
	2063 / 2082										0.9			gaggtgaagcttctccagtctggaggtggcctggtgcagcctggaggatccctgaaactctcctgtgcagcctcaggaatcgattttagtagatactggatgagttgggttcggcgggctccagggaaaggactagaatggattggagaaattaatccagatagcagtacaataaactatgcaccatctctaaaggataaattcatcatctccagagacaacgccaaaaatacgctgtacctgcaaatgagcaaagtgagatctgaggacacagccctttattactgtgcaagaccatattttattactacggtagtaggctcttactggtacttcgatgtctggggcacagggaccacggtcaccgtctcctcag	Exp262_P7_ApoFrD_IgH_G5-P345	IGHV4-1*01	IGHD1-1*01	IGHJ1*03	1	ARPYFITTVVGSYWYFDV	18		gacattgtgatgacccagtctcaaaaattcatgtccacatcagtaggagacagggtcagcgtcacctgcaaggccagtcagaatgtgggtactaatgtagcctggtatcaacagaaaccagggcaatctcctaaagcactgatttactcggcatcctaccggtacagtggagtccctgatcgcttcacaggcagtggatctgggacagatttcactctcaccatcagcaatgtgcagtctgaagacttggcagagtatttctgtcagcaatataacagctatccgtggacgttcggtggaggcaccaagctggaaatcaaac	Exp262_P7_ApoFrD_IgK_G5-P347	IGKV6-15*01		IGKJ1*01	0	QQYNSYPWT	9
	2065 / 2084										0.97			gaagtgaagcttgaggagtctggaggaggcttggtgcaacctggaggatccatgaaactctcctgtgttgcctctggattcactttcagtaactactggatgaactgggtccgccagtctccagagaaggggcttgagtgggttgctcaaattagattgaaatctgataattatgcaacacattatgcggagtctgtgaaagggaggttcaccatctcaagagatgattccaaaagtagtgtctacctgcaaatgaacaacttaagggctgaagacactggaatttattactgcacaggccctcgttactacggtagtagcacggagtggtacttcgatgtctggggcgcagggaccacggtcaccgtctcctcag	Exp261_P8_ApoFrD_IgH_B2-P345	IGHV6-3*01	IGHD1-1*01	IGHJ1*01	1	TGPRYYGSSTEWYFDV	16		caggctgttgtgactcaggaatctgcactcaccacatcacctggtgaaacagtcacactcacttgtcgctcaagtactggggctgttacaactagtaactatgccaactgggtccaagaaaaaccagatcatttattcactggtctaataggtggtaccaacaaccgagctccaggtgttcctgccagattctcaggctccctgattggagacaaggctgccctcaccatcacaggggcacagactgaggatgaggcaatatatttctgtgctctatggtacagcaaccatttggtgttcggtggaggaaccaaactgactgtcctag	Exp261_P8_ApoFrD_IgL_B2-P350	IGLV1*01		IGLJ1*01	1	ALWYSNHLV	9
	2067 / 2084										0.92			caggttcaactgcagcagtctggggctgagctggtgaggcctggggcttcagtgacgctgtcctgcaaggcttcgggctacacatttactgactatgaaatgcactgggtgaagcagacacctgtgcatggcctggaatggattggagctattgatcctgaaactggtggtactgcctacaatcagaagttcaagggcaaggccatactgactgcagacaaatcctccagcacagcctacatggagctccgcagcctgacatctgaggactctgccgtctattactgtacaagaccttactacggtagtagctaccggaggtggtacttcgatgtctggggcacagggaccacggtcaccgtctcctcag	Exp262_P7_ApoFrD_IgH_B9-P345	IGHV1-15*01	IGHD1-1*01	IGHJ1*03	3	TRPYYGSSYRRWYFDV	16		caggctgttgtgactcaggaatctgcactcaccacatcacctggtgaaacagtcacactcacttgtcgctcaagtactggggctgttacaactagtaactatgccaactgggtccaagaaaaaccagatcatttattcactggtctaataggtggtaccaacaaccgagctccaggtgttcctgccagattctcaggctccctgattggagacaaggctgccctcaccatcacaggggcacagactgaggatgaggcaatatatttctgtgctctatggtacagcaaccatttggtgttcggtggaggaaccaaactgactgtcctag	Exp262_P7_ApoFrD_IgL_B9-P350	IGLV1*01		IGLJ1*01	1	ALWYSNHLV	9
	2068 / 2087										1.16			gaagtgaagctggtggagtctgggggaggcttagtgcagcctggagggtccctgaaactctcctgtgcagcctctggattcactttcagtgactattacatgtattgggttcgccagactccagagaagaggctggagtgggtcgcatacattagtaatggtggtggtagcacctattatccagacactgtaaagggccgattcaccatctccagagacaatgccaagaacaccctgtacctgcaaatgagccgtctgaagtctgaggacacagccatgtattactgtgcaagacagggagcctactatagtaacacgtatgctatggactactggggtcaaggaacctcagtcaccgtctcctcag	Exp262_P7_ApoFrD_IgH_H1-P345	IGHV5-12*01	IGHD2-5*01	IGHJ4*01	1	ARQGAYYSNTYAMDY	15		caggctgtgttgactcaggaatctgcactcaccacatcacctggtgaaacagtcacactcacttgtcgctcaagtactggggctgttacaactagtaactatgccaactgggtccaagaaaaaccagatcatttattcactggtctaataggtggtaccaacaaccgagctccaggtgttcctgccagattctcaggctccctgattggagacaaggctgccctcaccatcacaggggcacagactgaggatgaggcaatatatttctgtgctctatggtacagcaaccactgggtgttcggtggaggaaccaaactgactgtcctag	Exp262_P7_ApoFrD_IgL_H1-P350	IGLV1*01		IGLJ1*01	1	ALWYSNHWV	9
	2089 / 2109										0.95			caggtgcagctgaagcagtcaggacctggcctagtgcagccctcacagagcctgtccatcacctgcacagtctctggtttctcattaactagctatggtgtacactgggttcgccagtctccaggaaagggtctggagtggctgggagtgatatggagtggtggaagcacagactataatgcagctttcatatccagactgagcatcagcaaggacaattccaagagccaagttttctttaaaatgaacagtctgcaagctgatgacacagccatatattactgtgccagaaagatgggcccttactatgctatggactactggggtcaaggaacctcagtcaccgtctcctcag	Exp283_P2_ApoFrD_IgH_D12-P345	IGHV2-2*01	IGHD2-3*01	IGHJ4*01	2	ARKMGPYYAMDY	12		caaattgttctcacccagtctccagcaatcatgtctgcatctcctggggaacgggtcaccatgacctgcagtgccagctcaagtgtaagttccagctacttgtactggtaccagcagaagtcaggatcctccccaaaactctggatttatagcatatccaacctggcttctggagtcccagctcgcttcagtggcagtgggtctgggacctcttactctctcacaatcaacagcatggaggctgaagatgctgccacttattactgccagcagtggagtagtaacccgtacacgttcggaggggggaccaagctggaaataaaac	Exp283_P2_ApoFrD_IgK_D12-P630	IGKV4-73*01		IGKJ2*01	0	QQWSSNPYT	9
	2090 / 2110										1.015			gatgtacagcttcaggagtcaggacctggcctcgtgaaaccttctcagtctctgtctctcacctgctctgtcactggctactccatcaccagtggttattactggaactggatccggcagtttccaggaaacaaactggaatggatgggctacataagctacgatggtagcaataactacaacccatctctcaaaaatcgaatctccatcactcgtgacacatctaagaaccagtttttcctgaagttgaattctgtgactactgaggacacagccacatattactgtgcaagagattactacggtagtctctatgctatggactactggggtcaaggaacctcagtcaccgtctcctcag	Exp283_P2_ApoFrD_IgH_D8-P345	IGHV3-6*01	IGHD1-1*01	IGHJ4*01	1	ARDYYGSLYAMDY	13		gacattgtgatgacccagtctcaaaaattcatgtccacatcagtaggagacagggtcagcgtcacctgcaaggccagtcagaatgtgggtactaatgtagcctggtatcaacagaaaccagggcaatctcctaaagcactgatttactcggcatcctaccggtacagtggagtccctgatcgcttcacaggcagtggatctgggacagatttcactctcaccatcagcaatgtgcagtctgaagacttggcagagtatttctgtcagcaatataacagctatcctctgctcacgttcggtgctgggaccaagctggagctgaaac	Exp283_P2_ApoFrD_IgK_D8-P630	IGKV6-15*01		IGKJ5*01	0	QQYNSYPLLT	10
	2091 / 2025										0.925			gaggtccagctgcaacaatctggacctgagctggtgaagcctggggcttcagtgaagatatcctgtaaggcttctggatacacgttcactgactactacatgaactgggtgaagcagagccatggaaagagccttgagtggattggagatattaatcctaacaatggtggtactagctacaaccagaagttcaagggcaaggccacattgactgtagacaagtcctccagcacagcctacatggagctccgcagcctgacatctgaggactctgcagtctattactgtgcaaggcggaactactggtacttcgatgtctggggcacagggaccacggtcaccgtctcctcag	Exp283_P2_ApoFrD_IgH_E12-P345	IGHV1-26*01		IGHJ1*03	2	ARRNYWYFDV	10		gatgttgtgatgacccagactccactcactttgtcggttaccattggacaaccagcctccatctcttgcaagtcaagtcagagcctcttagatagtgatggaaagacatatttgaattggttgttacagaggccaggccagtctccaaagcgcctaatctatctggtgtctaaactggactctggagtccctgacaggttcactggcagtggatcagggacagatttcacactgaaaatcagcagagtggaggctgaggatttgggagtttattattgctggcaaggtacacattttccgtacacgttcggaggggggaccaagctggaaataaaac	Exp283_P2_ApoFrD_IgK_E12-P630	IGKV1-135*01		IGKJ2*01	1	WQGTHFPYT	9
	2092 / 2112										1.35			caggttcagctgcagcagtctggagctgagctggcgaggcctggggcttcagtgaagctgtcctgcaaggcttctggctacaccttcacaagctatggtataagctgggtgaagcagagaactggacagggccttgagtggattggagagatttatcctagaagtggtaatacttactacaatgagaagttcaagggcaaggccacactgactgcagacaaatcctccagcacagcgtacatggagctccgcagcctgacatctgaggactctgcggtctatttctgtgcaagggcctatgctatggactactggggtcaaggaacctcagtcaccgtctcctcag	Exp283_P2_ApoFrD_IgH_E1-P345	IGHV1-81*01		IGHJ4*01	1	ARAYAMDY	8		gacattgtgatgacccagtctcacaaattcatgtccacatcagtaggagacagggtcagcatcacctgcaaggccagtcaggatgtgagtactgctgtagcctggtatcaacagaaaccaggacaatctcctaaactactgatttactcggcatcctaccggtacactggagtccctgatcgcttcactggcagtggatctgggacggatttcactttcaccatcagcagtgtgcaggctgaagacctggcagtttattactgtcagcaacattatagtactccattcacgttcggctcggggacaaagttggaaataaaac	Exp283_P2_ApoFrD_IgK_E1-P630	IGKV6-17*01		IGKJ4*01	1	QQHYSTPFT	9
	2093 / 2113										0.915			caggtccagctgaagcagtctggggctgagctggtgaggcctggggcttcagtgaagctgtcctgcaaggcttctggctacactttcactgactactatataaactgggtgaagcagaggcctggacagggacttgagtggattgcaaggatttatcctggaagtggtaatacttactacaatgagaagttcaagggcaaggccacactgactgcagaaaaatcctccagcactgcctacatgcagctcagcagcctgacatctgaggactctgctgtctatttctgtgcaagatgggactatgattcctattactatgctatggactactggggtcaaggaacctcagtcaccgtctcctcag	Exp283_P2_ApoFrD_IgH_G8-P345	IGHV1-76*01	IGHD2-4*01	IGHJ4*01	1	ARWDYDSYYYAMDY	14		caaattgttctcacccagtctccagcactcatgtctgcatctccaggggagaaggtcaccatgacctgcagtgccagctcaagtgtaagttacatgtactggtaccagcagaagccaagatcctcccccaaaccctggatttatctcacatccaacctggcttctggagtccctgctcgcttcagtggcagtgggtctgggacctcttactctctcacaatcagcagcatggaggctgaagatgctgccacttattactgccagcagtggagtagtaacccaccgctcacgttcggtgctgggaccaagctggagctgaaac	Exp283_P2_ApoFrD_IgK_G8-P630	IGKV4-68*01		IGKJ5*01	0	QQWSSNPPLT	10
	2096 / 2116										1.025			caggttcaactgcagcagtctggggctgagctggtgaggcctggggcttcagtgacgctgtcctgcaaggcttcgggctacacatttactgactatgaaatgcactgggtgaagcagacacctgtgcatggcctggaatggattggagctattgatcctgaaactggtggtactgcctacaatcagaagttcaagggcaaggccatactgactgcagacaaatcctccagcacagcctacatggagctccgcagcctgacatctgaggactctgccgtctattactgtacaagggggaaccctcccccgtactttgactactggggccaaggcaccactctcacagtctcctcag	Exp283_P4_ApoFrD_IgH_F11-P345	IGHV1-15*01	IGHD2-1*01	IGHJ2*01	1	TRGNPPPYFDY	11		gacatcaagatgacccagtctccatcctccatgtatgcatcgctgggagagagagtcactatcacttgcaaggcgagtcaggacattaaaagctatttaagctggtaccagcagaaaccatggaaatctcctaagaccctgatctattatgcaacaagcttggcagatggggtcccatcaagattcagtggcagtggatctgggcaagattattctctaaccatcagcagcctggagtctgacgatacagcaacttattactgtctacagcatggtgagagccctccgctcacgttcggtgctgggaccaagctggagctgaaac	Exp283_P4_ApoFrD_IgK_F11-P630	IGKV14-126*01		IGKJ5*01	1	LQHGESPPLT	10
	2097 / 2117	Autoreactive									5.66	Cytoplasmic+nuclear		caggttcagctccagcagtctggggctgagctggcaagacctggggcttcagtgaagatgtcctgcaaggcttctggctacacctttaccagctactggatgcagtgggtaaaacagaggcctggacagggtctggaatggattggggctatttatcctggagatggtgatactaggtacactcagaagttcaagggcagggccacattgactgcagataaatcctccagcacagcctacatgcaactcagcagcttgacatctgaggactctgcggtctattactgtgcatgtggtggtagctacaactactttgactactggggccaaggcaccacggtcaccgtctcctcag	Exp283_P4_ApoFrD_IgH_F6-P345	IGHV1-87*01	IGHD1-1*02	IGHJ2*01	0	SEDSAVYYCACGGSYNYFDY	20		aacattatgatgacacagtcgccatcatctctggctgtgtctgcaggagaaaaggtcactatgagctgtaagtccagtcaaagtgttttatacagttcaaatcagaagaactacttggcctggtaccagcagaaaccagggcagtctcctaaactgctgatctactgggcatccactagggaatctggtgtccctgatcgcttcacaggcagtggatctgggacagattttactcttaccatcagcagtgtacaagctgaagacctggcagtttattactgtcatcaatacctctcctcattcacgttcggctcggggacaaagttggaaataaaac	Exp283_P4_ApoFrD_IgK_F6-P630	IGKV8-27*01		IGKJ4*01	1	HQYLSSFT	8
	2098 / 2118										1.355			caggtccaactgcagcagcctggggctgagcttgtgatgcctggggcttcagtgaagctgtcctgcaaggcttctggctacaccttcaccagctactggatgcactgggtgaagcagaggcctggacaaggccttgagtggatcggagagattgatccttctgatagttatactaactacaatcaaaagttcaagggcaaggccacattgactgtagacaaatcctccagcacagcctacatgcagctcagcagcctgacatctgaggactctgcggtctattactgtgcaagaggggggtttgcttactggggccaagggactctggtcactgtctctgcag	Exp283_P4_ApoFrD_IgH_G10-P345	IGHV1-69*01		IGHJ3*01	1	ARGGFAY	7		aacattatgatgacacagtcgccatcatctctggctgtgtctgcaggagaaaaggtcactatgagctgtaagtccagtcaaagtgttttatacagttcaaatcagaagaactacttggcctggtaccagcagaaaccagggcagtctcctaaactgctgatctactgggcatccactagggaatctggtgtccctgatcgcttcacaggcagtggatctgggacagattttactcttaccatcagcagtgtacaagctgaagacctggcagtttattactgtcatcaatacctctcctcgctcacgttcggtgctgggaccaagctggagctgaaac	Exp283_P4_ApoFrD_IgK_G10-P630	IGKV8-27*01		IGKJ5*01	1	HQYLSSLT	8
	2099 / 2015	Polyreactive		x	x	x	x	x	5	5	2.835			gaggtgcagctggtggagtctgggggagacttagtgaagcctggagggtccctgaaactctcctgtgcagcctctggattcactttcagtagctatggcatgtcttgggttcgccagactccagacaagaggctggagtgggtcgcaaccattagtagtggtggtagttacacctactatccagacagtgtgaaggggcgattcaccatctccagagacaatgccaagaacaccctgtacctgcaaatgagcagtctgaagtctgaggacacagccatgtattactgtgcaagacatcgcggtagtagctggtattactatgctatggactactggggtcaaggaacctcagtcaccgtctcctcag	Exp283_P4_ApoFrD_IgH_H9-P345	IGHV5-6*01	IGHD1-1*01	IGHJ4*01	3	ARHRGSSWYYYAMDY	15		gacattgtgctgacccaatctccagcttctttggctgtgtctctagggcagagggccaccatctcctgcagagccagcgaaagtgttgataattatggcattagttttatgaactggttccaacagaaaccaggacagccacccaaactcctcatctatgctgcatccaaccaaggatccggggtccctgccaggtttagtggcagtgggtctgggacagacttcagcctcaacatccatcctatggaggaggatgatactgcaatgtatttctgtcagcaaagtaaggaggttcctcggacgttcggtggaggcaccaagctggaaatcaaac	Exp283_P4_ApoFrD_IgK_H9-P630	IGKV3-2*01		IGKJ1*01	2	QQSKEVPRT	9
	2100 / 2120										0.92			gatgtacagcttcaggagtcaggacctggcctcgtgaaaccttctcagtctctgtctctcacctgctctgtcactggctactccatcaccagtggttattactggaactggatccggcagtttccaggaaacaaactggaatggatgggctacataagctacgatggtagcaataactacaacccatctctcaaaaatcgaatctccatcactcgtgacacatctaagaaccagtttttcctgaagttgaattctgtgactactgaggacacagccacatattactgtgcaagagacggtagtagcccatattactatgctatggactactggggtcaaggaacctcagtcaccgtctcctcag	Exp283_P8_ApoFrD_IgH_D5-P345	IGHV3-6*01	IGHD1-1*01	IGHJ4*01	1	ARDGSSPYYYAMDY	14		gacattgtgctgacccaatctccagcttctttggctgtgtctctagggcagagggccaccatctcctgcagagccagcgaaagtgttgataattatggcattagttttatgaactggttccaacagaaaccaggacagccacccaaactcctcatctatgctgcatccaaccaaggatccggggtccctgccaggtttagtggcagtgggtctgggacagacttcagcctcaacatccatcctatggaggaggatgatactgcaatgtatttctgtcagcaaagtaaggaggttccgtacacgttcggaggggggaccaagctggaaataaaac	Exp283_P8_ApoFrD_IgK_D5-P630	IGKV3-2*01		IGKJ2*01	1	QQSKEVPYT	9
	2101 / 2121	Autoreactive									3.375	Cytoplasmic		caggttcagctgcagcagtctggagctgagctggcgaggcctggggcttcagtgaagctgtcctgcaaggcttctggctacaccttcacaagctatggtataagctgggtgaagcagagaactggacagggccttgagtggattggagagatttatcctagaagtggtaatacttactacaatgagaagttcaagggcaaggccacactgactgcagacaaatcctccagcacagcgtacatggagctccgcagcctgacatctgaggactctgcggtctatttctgtgcaagagcgggggtagtagcccttgactactggggccaaggcaccactctcacagtctcctcag	Exp283_P8_ApoFrD_IgH_E6-P345	IGHV1-81*01	IGHD1-1*01	IGHJ2*01	1	ARAGVVALDY	10		aacattgtaatgacccaatctcccaaatccatgtccatgtcagtaggagagagggtcaccttgagctgcaaggccagtgagaatgtgggtacttatgtatcctggtatcaacagaaaccagagcagtctcctaaactgctgatatacggggcatccaaccggtacactggggtccccgatcgcttcacaggcagtggatctgcaacagatttcactctgaccatcagcagtgtgcaggctgaagaccttgcagattatcactgtggacagagttacagctatccattcacgttcggctcggggacaaagttggaaataaaac	Exp283_P8_ApoFrD_IgK_E6-P630	IGKV6-20*01		IGKJ4*01	0	GQSYSYPFT	9
	2103 / 2123						x	x	2	2	1.235			caggttcagctgcagcagtctggagctgagctggcgaggcctggggcttcagtgaagctgtcctgcaaggcttctggctacaccttcacaagctatggtataagctgggtgaagcagagaactggacagggccttgagtggattggagagatttatcctagaagtggtaatacttactacaatgagaagttcaagggcaaggccacactgactgcagacaaatcctccagcacagcgtacatggagctccgcagcctgacatctgaggactctgcggtctatttctgtgcaagaggcggcccccgtattactacggagtttgcttactggggccaagggactctggtcactgtctctgcag	Exp283_P2_ApoFrD_IgH_F11-P345	IGHV1-81*01	IGHD1-1*01	IGHJ3*01	2	ARGGPRITTEFAY	13		caggctgttgtgactcaggaatctgcactcaccacatcacctggtgaaacagtcacactcacttgtcgctcaagtactggggctgttacaactagtaactatgccaactgggtccaagaaaaaccagatcatttattcactggtctaataggtggtaccaacaaccgagctccaggtgttcctgccagattctcaggctccctgattggagacaaggctgccctcaccatcacaggggcacagactgaggatgaggcaatatatttctgtgctctatggtacagcaaccatttggtgttcggtggaggaaccaaactgactgtcctag	Exp283_P2_ApoFrD_IgL_F11-P631	IGLV1*01		IGLJ1*01	1	ALWYSNHLV	9
	2105 / 2125										0.905			gaagtgaagcttgaggagtctggaggaggcttggtgcaacctggaggatccatgaaactctcttgtgctgcctctggattcacttttagtgacgcctggatggactgggtccgccagtctccagagaaggggcttgagtgggttgctgaaattagaaacaaagctaataatcatgcaacatactatgctgagtctgtgaaagggaggttcaccatctcaagagatgattccaaaagtagtgtctacctgcaaatgaacagcttaagagctgaagacactggcatttattactgtaccaggcccctttattactacggcctctactactggggccaaggcaccactctcacagtctcctcag	Exp283_P4_ApoFrD_IgH_H12-P345	IGHV6-6*01	IGHD1-1*01	IGHJ2*01	1	TRPLYYYGLYY	11		caggctgttgtgactcaggaatctgcactcaccacatcacctggtgaaacagtcacactcacttgtcgctcaagtactggggctgttacaactagtaactatgccaactgggtccaagaaaaaccagatcatttattcactggtctaataggtggtaccaacaaccgagctccaggtgttcctgccagattctcaggctccctgattggagacaaggctgccctcaccatcacaggggcacagactgaggatgaggcaatatatttctgtgctctatggtacagcaaccattgggtgttcggtggaggaaccaaactgactgtcctag	Exp283_P4_ApoFrD_IgL_H12-P631	IGLV1*01		IGLJ1*01	1	ALWYSNHWV	9
	2107 / 2127										0.99			caggtccaactgcagcagcctggggctgagctggtgaggcctgggtcttcagtgaagctgtcctgcaaggcttctggctacaccttcaccagctactggatgcattgggtgaagcagaggcctatacaaggccttgaatggattggtaacattgacccttctgatagtgaaactcactacaatcaaaagttcaaggacaaggccacattgactgtagacaaatcctccagcacagcctacatgcagctcagcagcctgacatctgaggactctgcggtctattactgtgcaagaaagaagggtcccgttacgacgggggactggtacttcgatgtctggggcacagggaccacggtcaccgtctcctcag	Exp283_P2_ApoFrD_IgH_C10-P345	IGHV1-52*01	IGHD2-12*01	IGHJ1*03	3	ARKKGPVTTGDWYFDV	16		caggctgttgtgactcaggaatctgcactcaccacatcacctggtggaacagtcatactcacttgtcgctcaagtactggggctgttacaactagtaactatgccaactgggtccaagaaaaaccagatcatttattcactggtctaataggtggtaccagcaaccgagctccaggtgttcctgtcagattctcaggctccctgattggagacaaggctgccctcaccatcacaggggcacagactgaggatgatgcaatgtatttctgtgctctatggtacagcacccattatgttttcggcggtggaaccaaggtcactgtcctag	Exp283_P2_ApoFrD_IgL_C10-P631	IGLV2*02		IGLJ2*01	1	ALWYSTHYV	9

## Sheet: FRET(+) immmature B
				Polyreactivity							Autoreactivity (FLOWMIST)			Heavy Chain									Light chain
						x	Reactive	x	Strongly reactive		>3 considered autoreactive
	Antibody name	Auto-/Polyreactivity result		KLH	Insulin	LPS	ssDNA	dsDNA	TOTAL	STRONG	MFI ratio	Pattern		VDJ sequence	Sequence ID IgH	V_CALL	D_CALL	J_CALL	cdr3_aa_positive charges	cdr3_aa_sequence	cdr3_aa_length		VJ sequence	Sequence ID IgL	V_CALL	D_CALL	J_CALL	cdr3_aa_positive charges	cdr3_aa_sequence	cdr3_aa_length
	1896 / 1973										1.045			caggtccaactgcagcagcctggggctgagattgtgaagcctggggcttcagtgaagatgtcctgcaaggcttctggctactccttcaccagttactggataacctggatgaagcagaggcctggacaaggccttgagtggattggagatatttatcctggtagtggtagtattaactacaatgagaagttcaagaacaaggccacactgactgtagacacatcctccagcacagcctacatgcagctcagcagcctgacatctgaggactctgcggtctattactgtgcaagagggggcagctcaggctatggggcctggtttccttactggggccaagggactctggtcactgtctctgcag	Exp261_P13_LiveFrE_IgH_A11-P345	IGHV1-55*01	IGHD3-2*02	IGHJ3*01	1	ARGGSSGYGAWFPY	14		gatatccagatgacacagactacatcctccctgtctgcctctctgggagacagagtcaccatcagttgcagggcaagtcaggacattagcaattatttaaactggtatcagcagaaaccagatggaactgttaaactcctgatctactacacatcaagattacactcaggagtcccatcaaggttcagtggcagtgggtctggaacagattattctctcaccatttgcaacctggagcaagaagatattgccacttacttttgccaccagggtaatacgcttccgtacacgttcggaggggggaccaagctggaaataaaac	Exp261_P13_LiveFrE_IgK_A11-P347	IGKV10-96*01		IGKJ2*01	1	HQGNTLPYT	9
	1898 / 1975										1.065			caggtccaactgcagcagcctggggctgagcttgtgaagcctggggcttcagtgaagatgtcctgcaaggcttctggctacaccttcaccagctactggataacctgggtgaagcagaggcctggacaaggccttgagtggattggagatatttatcctggtagtggtagtactaactacaatgagaagttcaagagcaaggccacactgactgtagacacatcctccagcacagcctacatgcagctcagcagcctgacatctgaggactctgcggtctattactgtgcaagatctccgatctatgatgggtactactttgactactggggccaaggcaccactctcacagtctcctcag	Exp261_P13_LiveFrE_IgH_A3-P345	IGHV1-55*01	IGHD2-3*01	IGHJ2*01	1	ARSPIYDGYYFDY	13		gacattgtgatgacccagtctcacaaattcatgtccacatcagtaggagacagggtcagcatcacctgcaaggccagtcaggatgtgagtactgctgtagcctggtatcaacagaaaccaggacaatctcctaaactactgatttactcggcatcctaccggtacactggagtccctgatcgcttcactggcagtggatctgggacggatttcactttcaccatcagcagtgtgcaggctgaagacctggcagtttattactgtcagcaacattatagtactccgtacacgttcggaggggggaccaagctggaaataaaac	Exp261_P13_LiveFrE_IgK_A3-P347	IGKV6-17*01		IGKJ2*01	1	QQHYSTPYT	9
	1899 / 1976										1.04			gaggtgcagcttgttgagtctggtggaggattggtgcagcctaaaggatcattgaaactctcatgtgccgcctctggtttcaccttcaatacctatgccatgcactgggtccgccaggctccaggaaagggtttggaatgggttgctcgcataagaagtaaaagtagtaattatgcaacatattatgccgattcagtgaaagacagattcaccatctccagagatgattcacaaagcatgctctatctgcaaatgaacaacctgaaaactgaggacacagccatgtattactgtgtgagaggactacgggattactatgctatggactactggggtcaaggaacctcagtcaccgtctcctcag	Exp261_P13_LiveFrE_IgH_A6-P345	IGHV10-3*01	IGHD1-1*01	IGHJ4*01	2	VRGLRDYYAMDY	12		gatgttgttctgacccaaactccactctctctgcctgtcaatattggagatcaagcctctatctcttgcaagtctactaagagtcttctgaatagtgatggattcacttatttggactggtacctgcagaagccaggccagtctccacagctcctaatatatttggtttctaatcgattttctggagttccagacaggttcagtggcagtgggtcaggaacagatttcacactcaagatcagcagagtggaggctgaggatttgggagtttattattgcttccagagtaactatcttccgtacacgttcggaggggggaccaagctggaaataaaac	Exp261_P13_LiveFrE_IgK_A6-P347	IGKV1-99*01		IGKJ2*01	0	FQSNYLPYT	9
	1900 / 1977										1.095			caggtccaactgcagcagcctggggctgagctggtgaggcctgggacttcagtgaagttgtcctgcaaggcttctggctacaccttcaccagctactggatgcactgggtaaagcagaggcctggacaaggccttgagtggatcggagtgattgatccttctgatagttatactaactacaatcaaaagttcaagggcaaggccacattgactgtagacacatcctccagcacagcctacatgcagctcagcagcctgacatctgaggactctgcggtctattactgtgcaagaaaaaggtttgcttactggggccaagggactctggtcactgtctctgcag	Exp261_P13_LiveFrE_IgH_A7-P345	IGHV1-59*01		IGHJ3*01	3	ARKRFAY	7		gacatccagatgacccagtctccatcctccttatctgcctctctgggagaaagagtcagtctcacttgtcgggcaagtcaggaaattagtggttacttaagctggcttcagcagaaaccagatggaactattaaacgcctgatctacgccgcatccactttagattctggtgtcccaaaaaggttcagtggcagtaggtctgggtcagattattctctcaccatcagcagccttgagtctgaagattttgcagactattactgtctacaatatgctagttatccgtggacgttcggtggaggcaccaagctggaaatcaaac	Exp261_P13_LiveFrE_IgK_A7-P347	IGKV9-124*01		IGKJ1*01	0	LQYASYPWT	9
	1901 / 1978										1.12			caggtccaactgcagcagcctggggctgagctggtaaagcctggggcttcagtgaagttgtcctgcaaggcttctggctacactttcaccagctactggatgcactgggtgaagcagaggcctggacaaggccttgagtggattggaatgattcatcctaatagtggtagtactaactacaatgagaagttcaagagcaaggccacactgactgtagacaaatcctccagcacagcctacatgcaactcagcagcctgacatctgaggactctgcggtctattactgtgcaagagggttggggaactgggacccggactactggggtcaaggaacctcagtcaccgtctcctcag	Exp261_P13_LiveFrE_IgH_B10-P345	IGHV1-64*01	IGHD4-1*01	IGHJ4*01	1	ARGLGNWDPDY	11		gacattgtgctaacacagtctcctgcttccttagctgtatctctggggcagagggccaccatctcatgcagggccagccaaagtgtcagtacatctagctatagttatatgcactggtaccaacagaaaccaggacagccacccaaactcctcatcaagtatgcatccaacctagaatctggggtccctgccaggttcagtggcagtgggtctgggacagacttcaccctcaacatccatcctgtggaggaggaggatactgcaacatattactgtcagcacagttgggagattccgtacacgttcggaggggggaccaagctggaaataaaac	Exp261_P13_LiveFrE_IgK_B10-P347	IGKV3-7*01		IGKJ2*01	1	QHSWEIPYT	9
	1902 / 1979										0.955			caggttcagctgcagcagtctggacctgagctggtgaagcctggggcctcagtgaagatttcctgcaaggcttctggctacgcattcagtagctcctggatgaactgggtgaagcagaggcctggaaagggtcttgagtggattggacggatttatcctggagatggagatactaactacaatgggaagttcaagggcaaggccacactgactgcagacaaatcctccagcacagcctacatgcaactcagcagcctgacatctgaggactctgcggtctacttctgtgcaagatcggatcgggggtatgattactatgctatggactactggggtcaaggaacctcagtcaccgtctcctcag	Exp261_P13_LiveFrE_IgH_B12-P345	IGHV1-82*01	IGHD1-1*02	IGHJ4*01	2	ARSDRGYDYYAMDY	14		caaattgttctcacccagtctccagcaatcatgtctgcatctccaggggagaaggtcaccatgacctgcagtgccagctcaagtgtaagttacatgcactggtaccagcagaagtcaggcacctcccccaaaagatggatttatgacacatccaaactggcttctggagtccctgctcgcttcagtggcagtgggtctgggacctcttactctctcacaatcagcagcatggaggctgaagatgctgccacttattactgccagcagtggagtagtaacccgctcacgttcggtgctgggaccaagctggagctgaaac	Exp261_P13_LiveFrE_IgK_B12-P347	IGKV4-59*01		IGKJ5*01	0	QQWSSNPLT	9
	1903 / 1980										0.955			caggtgcagcttgtagagaccgggggaggcttggtgaggcctggaaattctctgaaactctcctgtgttacctcgggattcactttcagtaactaccggatgcactggcttcgccagcctccagggaagaggctggagtggattgctgtaattacagtcaaatctgataattatggagcaaattatgcagagtctgtgaaaggcagattcgccatttcaagagatgattcaaaaagcagtgtctacctagagatgaacagattaagagaggaagacactgccacttatttttgtagtagagaggggtatgatggggcctatgctatggactactggggtcaaggaacctcagtcaccgtctcctcag	Exp261_P13_LiveFrE_IgH_B2-P345	IGHV13-2*01	IGHD2-3*01	IGHJ4*01	1	SREGYDGAYAMDY	13		gatatccagatgacacagactacatcctccctgtctgcctctctgggagacagagtcaccatcagttgcagggcaagtcaggacattagcaattatttaaactggtatcagcagaaaccagatggaactgttaaactcctgatctactacacatcaagattacactcaggagtcccatcaaggttcagtggcagtgggtctggaacagattattctctcaccattagcaacctggagcaagaagatattgccacttacttttgccaacagggtaatacgcttccgtacacgttcggaggggggaccaagctggaaataaaac	Exp261_P13_LiveFrE_IgK_B2-P347	IGKV10-96*01		IGKJ2*01	0	QQGNTLPYT	9
	1904 / 1981										0.93			gaggtccagctgcaacagtctggacctgagctggtgaagcctggggcttcagtgaagatgtcctgcaaggcttctggatacacattcactgactacaacatgcactgggtgaagcagagccatggaaagagccttgagtggattggatatattaaccctaacaatggtggtactagctacaaccagaagttcaagggcaaggccacattgactgtaaacaagtcctccagcacagcctacatggagctccgcagcctgacatcggaggattctgcagtctattactgtggggggggaccccactactttgactactggggccaaggcaccactctcacagtctcctcag	Exp261_P13_LiveFrE_IgH_B4-P345	IGHV1-22*01	IGHD3-3*01	IGHJ2*01	1	GGGPHYFDY	9		gatgttgtgatgacccagactccactcactttgtcggttaccattggacaaccagcctccatctcttgcaagtcaagtcagagcctcttagatagtgatggaaagacatatttgaattggttgttacagaggccaggccagtctccaaagcgcctaatctatctggtgtctaaactggactctggagtccctgacaggttcactggcagtggatcagggacagatttcacactgaaaatcagcagagtggaggctgaggatttgggagtttattattgctggcaaggtacacattttccgctcacgttcggtgctgggaccaagctggagctgaaac	Exp261_P13_LiveFrE_IgK_B4-P347	IGKV1-135*01		IGKJ5*01	1	WQGTHFPLT	9
	1905 / 1982										1.41			gaggtgcagcttgttgagtctggtggaggattggtgcagcctaaaggatcattgaaactctcatgtgccgcctctggtttcaccttcaatacctatgccatgcactgggtccgccaggctccaggaaagggtttggaatgggttgctcgcataagaagtaaaagtagtaattatgcaacatattatgccgattcagtgaaagacagattcaccatctccagagatgattcacaaagcatgctctatctgcaaatgaacaacctgaaaactgaggacacagccatgtattactgtgtgttctatgattacgacgggtgctatgctatggactactggggtcaaggaacctcagtcaccgtctcctcag	Exp261_P13_LiveFrE_IgH_C10-P345	IGHV10-3*01	IGHD2-4*01	IGHJ4*01	0	VFYDYDGCYAMDY	13		agtattgtgatgacccagactcccaaattcctgcttgtatcagcaggagacagggttaccataacctgcaaggccagtcagagtgtgagtaatgatgtagcttggtaccaacagaagccagggcagtctcctaaactgctgatatactatgcatccaatcgctacactggagtccctgatcgcttcactggcagtggatatgggacggatttcactttcaccatcagcactgtgcaggctgaagacctggcagtttatttctgtcagcaggattatagctctccgctcacgttcggtgctgggaccaagctggagctgaaac	Exp261_P13_LiveFrE_IgK_C10-P347	IGKV6-32*01		IGKJ5*01	0	QQDYSSPLT	9
	1906 / 1983										0.955			caggttcagctgcagcagtctggagctgagctgatgaagcctggggcctcagtgaagctttcctgcaaggctactggctacacattcactggctactggatagagtgggtaaagcagaggcctggacatggccttgagtggattggagagattttacctggaagtggtagtactaactacaatgagaagttcaagggcaaggccacattcactgcagatacatcctccaacacagcctacatgcaactcagcagcctgacaactgaggactctgccatctattactgtgcaagagaggactactggggtcaaggaacctcagtcaccgtctcctcag	Exp261_P13_LiveFrE_IgH_C11-P345	IGHV1-9*01		IGHJ4*01	1	AREDY	5		gacattgtgctgacccaatctccagcttctttggctgtgtctctagggcagagggccaccatctcctgcagagccagcgaaagtgttgataattatggcattagttttatgaactggttccaacagaaaccaggacagccacccaaactcctcatctatgctgcatccaaccaaggatccggggtccctgccaggtttagtggcagtgggtctgggacagacttcagcctcaacatccatcctatggaggaggatgatactgcaatgtatttctgtcagcaaagtaaggaggttcctcggacgttcggtggaggcaccaagctggaaatcaaac	Exp261_P13_LiveFrE_IgK_C11-P347	IGKV3-2*01		IGKJ1*01	2	QQSKEVPRT	9
	1907 / 1984										1.03			caggtccagctgcagcagtctggagctgagctggtgaaacccggggcatcagtgaagctgtcctgcaaggcttctggctacaccttcactgagtatactatacactgggtaaagcagaggtctggacagggtcttgagtggattgggtggttttaccctggaagtggtagtataaagtacaatgagaaattcaaggacaaggccacattgactgcggacaaatcctccagcacagtctatatggagcttagtagattgacatctgaagactctgcggtctatttctgtgcaagacacgaagtagcctacggtagtagctggtacttcgatgtctggggcacagggaccacggtcaccgtctcctcag	Exp261_P13_LiveFrE_IgH_C1-P345	IGHV1-62-2*01	IGHD1-1*01	IGHJ1*03	2	ARHEVAYGSSWYFDV	15		gacatcctgatgacccaatctccatcctccatgtctgtatctctgggagacacagtcagcatcacttgccatgcaagtcagggcattagcagtaatatagggtggttgcagcagaaaccagggaaatcatttaagggcctgatctatcatggaaccaacttggaagatggagttccatcaaggttcagtggcagtggatctggagcagattattctctcaccatcagcagcctggaatctgaagattttgcagactattactgtgtacagtatgctcagtttccgtggacgttcggtggaggcaccaagctggaaatcaaac	Exp261_P13_LiveFrE_IgK_C1-P347	IGKV14-100*01		IGKJ1*01	0	VQYAQFPWT	9
	1909 / 1986	Polyreactive				x	x	x	3	3	1.04			cagcgtgagctgcagcagtctggagctgagttggtgagacctgggtcctcagtgaagttgtcctgcaaggattcttactttgccttcatggccagtgctatgcactgggtgaagcaaagacctggacatggcctggaatggataggatcttttactatgtacagtgatgctactgagtacagtgaaaacttcaagggcaaggccacattgactgcaaacacatcctcgagcacagcctacatggaactcagcagcctcacatctgaggactctgcggtctattactgtgcaagatcaagtcagctcaggctacggcactatgctatggactactggggtcaaggaacctcagtcaccgtctcctcag	Exp261_P13_LiveFrE_IgH_C4-P345	IGHV1-49*01	IGHD3-2*02	IGHJ4*01	4	ARSSQLRLRHYAMDY	15		caaattgttctcacccagtctccagcactcatgtctgcatctccaggggagaaggtcaccatgacctgcagtgccagctcaagtgtaagttacatgtactggtaccagcagaagccaagatcctcccccaaaccctggatttatctcacatccaacctggcttctggagtccctgctcgcttcagtggcagtgggtctgggacctcttactctctcacaatcagcagcatggaggctgaagatgctgccacttattactgccagcagtggagtagtaacccgctcacgttcggtggaggcaccaagctggaaatcaaac	Exp261_P13_LiveFrE_IgK_C4-P347	IGKV4-68*01		IGKJ1*01	0	QQWSSNPLT	9
	1910 / 1987										1.17			gaggtccagctgcaacagtctggacctgtgctggtgaagcctggggcttcagtgaagatgtcctgtaaggcttctggatacacattcactgactactatatgaactgggtgaagcagagccatggaaagagccttgagtggattggagttattaatccttacaacggtggtactagctacaaccagaagttcaagggcaaggccacattgactgttgacaagtcctccagcacagcctacatggagctcaacagcctgacatctgaggactctgcagtctattactgtgcaagaaaggggactatgattacgacgagatactttgactactggggccaaggcaccactctcacagtctcctcag	Exp261_P13_LiveFrE_IgH_C5-P345	IGHV1-19*01	IGHD2-4*01	IGHJ2*01	3	ARKGTMITTRYFDY	14		gatatccagatgacacagactacatcctccctgtctgcctctctgggagacagagtcaccatcagttgcagggcaagtcaggacattagcaattatttaaactggtatcagcagaaaccagatggaactgttaaactcctgatctactacacatcaagattacactcaggagtcccatcaaggttcagtggcagtgggtctggaacagattattctctcaccattagcaacctggagcaagaagatattgccacttacttttgccaacagggtaatacgcttttcacgttcggctcggggacaaagttggaaataaaac	Exp261_P13_LiveFrE_IgK_C5-P347	IGKV10-96*01		IGKJ4*01	0	QQGNTLFT	8
	1911 / 1988										1.695			caggtccagctgaagcagtctggggctgagctggtgaggcctggggcttcagtgaagctgtcctgcaaggcttctggctacactttcactgactactatataaactgggtgaagcagaggcctggacagggacttgagtggattgcaaggatttatcctggaagtggtaatacttactacaatgagaagttcaagggcaaggccacactgactgcagaaaaatcctccagcactgcctacatgcagctcagcagcctgacatctgaggactctgctgtctatttctgtgcaagagattactacggtaacctctatgctatggactactggggtcaaggaacctcagtcaccgtctcctcag	Exp261_P13_LiveFrE_IgH_C6-P345	IGHV1-76*01	IGHD1-1*01	IGHJ4*01	1	ARDYYGNLYAMDY	13		gacattgtgctgacccaatctccagcttctttggctgtgtctctagggcagagggccaccatctcctgcaaggccagccaaagtgttgattatgatggtgatagttatatgaactggtaccaacagaaaccaggacagccacccaaactcctcatctatgctgcatccaatctagaatctgggatcccagccaggtttagtggcagtgggtctgggacagacttcaccctcaacatccatcctgtggaggaggaggatgctgcaacctattactgtcagcaaagtaatgaggatccgtggacgttcggtggaggcaccaagctggaaatcaaac	Exp261_P13_LiveFrE_IgK_C6-P347	IGKV3-4*01		IGKJ1*01	0	QQSNEDPWT	9
	1912 / 1989										1.03			gaagtgaagcttgaggagtctggaggaggcttggtgcaacctggaggatccatgaaactctcctgtgttgcctctggattcactttcagtaactactggatgaactgggtccgccagtctccagagaaggggcttgagtgggttgctcaaattagattgaaatctgataattatgcaacacattatgcggagtctgtgaaagggaggttcaccatctcaagagatgattccaaaagtagtgtctacctgcaaatgaacaacttaagggctgaagacactggaatttattactgcacaggcggacagtggtttgcttactggggccaagggactctggtcactgtctctgcag	Exp261_P13_LiveFrE_IgH_C7-P345_R	IGHV6-3*01	IGHD3-3*01	IGHJ3*01	0	TGGQWFAY	8		gacattgtgatgacacagtctccatcctccctggctatgtcagtaggacagaaggtcactatgagctgcaagtccagtcagagccttttaaatagtagcaatcaaaagaactatttggcctggtaccagcagaaaccaggacagtctcctaaacttctggtatactttgcatccactagggaatctggggtccctgatcgcttcataggcagtggatctgggacagatttcactcttaccatcagcagtgtgcaggctgaagacctggcagattacttctgtcagcaacattatagcactccgtggacgttcggtggaggcaccaagctggaaatcaaac	Exp261_P13_LiveFrE_IgK_C7-P347	IGKV8-24*01		IGKJ1*01	1	QQHYSTPWT	9
	1913 / 1990					x		x	2		1.005			caggtccagctgcagcagtctggggctgaactggcaaaacctggggcctcagtgaagctgtcctgcaaggcttctggctacacctttactagctactggatgcactgggtaaaacagaggcctggacagggtctggaatggattggatacattaatcctagcagtggttatactaagtacaatcagaagttcaaggacaaggccacattgactgcagacaaatcctccagcacagcctacatgcagctgagcagcctgacatatgaggactctgcagtctattactgtgctcgtaactcgtactactttgactactggggccaaggcaccactctcacagtctcctcag	Exp261_P13_LiveFrE_IgH_C9-P345	IGHV1-7*01	IGHD2-1*01	IGHJ2*01	1	ARNSYYFDY	9		gacattgtgatgacacagtctccatcctccctggctatgtcagtaggacagaaggtcactatgagctgcaagtccagtcagagccttttaaatagtagcaatcaaaagaactatttggcctggtaccagcagaaaccaggacagtctcctaaacttctggtatactttgcatccactagggaatctggggtccctgatcgcttcataggcagtggatctgggacagatttcactcttaccatcagcagtgtgcaggctgaagacctggcagattacttctgtcagcaacattatagcactccgctcacgttcggtgcagggaccaagctggagctgaaac	Exp261_P13_LiveFrE_IgK_C9-P347	IGKV8-24*01		IGKJ5*01	1	QQHYSTPLT	9
	1934 / 2011										0.895			caggtccaactgcagcagcctggggctgagcttgtgaagcctggggcttcagtgaagatgtcctgcaaggcttctggctacaccttcaccagctactggataacctgggtgaagcagaggcctggacaaggccttgagtggattggagatatttatcctggtagtggtagtactaactacaatgagaagttcaagagcaaggccacactgactgtagacacatcctccagcacagcctacatgcagctcagcagcctgacatctgaggactctgcggtctattactgtggggactatagtaactacgggttgggtgctatggactactggggtcaaggaacctcagtcaccgtctcctcag	Exp262_P6_LiveFrE_IgH_A11-P345	IGHV1-55*01	IGHD2-5*01	IGHJ4*01	0	GDYSNYGLGAMDY	13		gatatccagatgacacagactacatcctccctgtctgcctctctgggagacagagtcaccatcagttgcagggcaagtcaggacattagcaattatttaaactggtatcagcagaaaccagatggaactgttaaactcctgatctactacacatcaagattacactcaggagtcccatcaaggttcagtggcagtgggtctggaacagattattctctcaccattagcaacctggagcaagaagatattgccacttacttttgccaacagggtaatacgcttccttacacgttcggaggggggaccaagctggaaataaaac	Exp262_P6_LiveFrE_IgK_A11-P347	IGKV10-96*01		IGKJ2*01	0	QQGNTLPYT	9
	1935 / 2012										2.415			caggtccaactgcagcagcctggggctgagcttgtgaagcctggggcttcagtgaagatgtcctgcaaggcttctggctacaccttcaccagctactggataacctgggtgaagcagaggcctggacaaggccttgagtggattggagatatttatcctggtagtggtagtactaactacaatgagaagttcaagagcaaggccacactgactgtagacacatcctccagcacagcctacatgcagctcagcagcctgacatctgaggactctgcggtctattactgtgcaagagaggttacgacgagagggtactactttgactactggggccaaggcaccactctcacagtctcctcag	Exp262_P6_LiveFrE_IgH_A12-P345	IGHV1-55*01	IGHD2-2*01	IGHJ2*01	2	AREVTTRGYYFDY	13		caaattgttctctcccagtctccagcaatcctgtctgcatctccaggggagaaggtcacaatgacttgcagggccagctcaagtgtaagttacatgcactggtaccagcagaagccaggatcctcccccaaaccctggatttatgccacatccaacctggcttctggagtccctgctcgcttcagtggcagtgggtctgggacctcttactctctcacaatcagcagagtggaggctgaagatgctgccacttattactgccagcagtggagtagtaacccaccgttcggtggaggcaccaagctggaaatcaaac	Exp262_P6_LiveFrE_IgK_A12-P347	IGKV4-72*01		IGKJ1*01	0	CQQWSSNPPF	8
	1936 / 2013	Autoreactive									3.955	Cytoplasmic+nuclear		caggttcagctgcagcagtctggagctgagctggcgaggcctggggcttcagtgaagctgtcctgcaaggcttctggctacaccttcacaagctatggtataagctgggtgaagcagagaactggacagggccttgagtggattggagagatttatcctagaagtggtaatacttactacaatgagaagttcaagggcaaggccacactgactgcagacaaatcctccagcacagcgtacatggagctccgcagcctgacatctgaggactctgcggtctatttctgtgcaagatatgaccactactttgactactggggccaaggcaccactctcacagtctcctcag	Exp262_P6_LiveFrE_IgH_A5-P345	IGHV1-81*01	IGHD2-3*01	IGHJ2*01	2	ARYDHYFDY	9		gacattgtgatgtcacagtctccatcctccctggctgtgtcagcaggagagaaggtcactatgagctgcaaatccagtcagagtctgctcaacagtagaacccgaaagaactacttggcttggtaccagcagaaaccagggcagtctcctaaactgctgatctactgggcatccactagggaatctggggtccctgatcgcttcacaggcagtggatctgggacagatttcactctcaccatcagcagtgtgcaggctgaagacctggcagtttattactgcaagcaatcttataatccattcacgttcggctcggggacaaagttggaaataaaac	Exp262_P6_LiveFrE_IgK_A5-P347	IGKV8-21*01		IGKJ4*01	1	KQSYNPFT	8
	1937 / 2014										1.055			caggtccaactgcagcagcctggggctgagctggtgaggcctgggtcttcagtgaagctgtcctgcaaggcttctggctacaccttcaccagctactggatggattgggtgaagcagaggcctggacaaggccttgaatggattggtaacatttacccttctgatagtgaaactcactacaatcaaaagttcaaggacaaggccacattgactgtagacaaatcctccagcacagcctacatgcagctcagcagcctgacatctgaggactctgcggtctattactgtgcaagagggctactagcggtttactggggccaaggcaccactctcacagtctcctcag	Exp262_P6_LiveFrE_IgH_B2-P345	IGHV1-61*01	IGHD2-14*01	IGHJ2*01	1	ARGLLAVY	8		gacattgtgatgacccagtctcacaaattcatgtccacatcagtaggagacagggtcagcatcacctgcaaggccagtcaggatgtgggtactgctgtagcctggtatcaacagaaaccagggcaatctcctaaactactgatttactgggcatccacccggcacactggagtccctgatcgcttcacaggcagtggatctgggacagatttcactctcaccattagcaatgtgcagtctgaagacttggcagattatttctgtcagcaatatagcagctatccgtacacgttcggaggggggaccaagctggaaataaaac	Exp262_P6_LiveFrE_IgK_B2-P347	IGKV6-23*01		IGKJ2*01	0	QQYSSYPYT	9
	1938 / 2015	Polyreactive		x	x	x	x	x	5	5	1.12			caggtccaactgcagcagcctgggactgaactggtgaagcctggggcttcagtgaagctgtcctgcaaggcttctggctacaccttcaccagctactggatgcactgggtgaagcagaggcctggacaaggccttgagtggattggaaatattaatcctagcaatggtggtactaactacaatgagaagttcaagagcaaggccacactgactgtagacaaatcctccagcacagcctacatgcagctcagcagcctgacatctgaggactctgcggtctattattgtgcaagaatctgggagaggggatactggtacttcgatgtctggggcacagggaccacggtcaccgtctcctcag	Exp262_P6_LiveFrE_IgH_B6-P345	IGHV1-53*01	IGHD4-1*01	IGHJ1*03	2	ARIWERGYWYFDV	13		gacattgtgctgacccaatctccagcttctttggctgtgtctctagggcagagggccaccatctcctgcagagccagcgaaagtgttgataattatggcattagttttatgaactggttccaacagaaaccaggacagccacccaaactcctcatctatgctgcatccaaccaaggatccggggtccctgccaggtttagtggcagtgggtctgggacagacttcagcctcaacatccatcctatggaggaggatgatactgcaatgtatttctgtcagcaaagtaaggaggttcctcggacgttcggtggaggcaccaagctggaaatcaaac	Exp262_P6_LiveFrE_IgK_B6-P347	IGKV3-2*01		IGKJ1*01	2	QQSKEVPRT	9
	1939 / 2016										1.835			caggttcagctgcagcagtctggacctgagctggtgaagcctggggcctcagtgaagatttcctgcaaggcttctggctacgcattcagtagctcctggatgaactgggtgaagcagaggcctggaaagggtcttgagtggattggacggatttatcctggagatggagatactaactacaatgggaagttcaagggcaaggccacactgactgcagacaaatcctccagcacagcctacatgcaactcagcagcctgacatctgaggactctgcggtctacttctgtgcaagagagggttattactacggtagtagctacgggtttgcttactggggccaagggactctggtcactgtctctgcag	Exp262_P6_LiveFrE_IgH_B7-P345	IGHV1-82*01	IGHD1-1*01	IGHJ3*01	1	AREGYYYGSSYGFAY	15		gatgttttgatgacccaaactccactctccctgcctgtcagtcttggagatcaagcctccatctcttgcagatctagtcagagcattgtacatagtaatggaaacacctatttagaatggtacctgcagaaaccaggccagtctccaaagctcctgatctacaaagtttccaaccgattttctggggtcccagacaggttcagtggcagtggatcagggacagatttcacactcaagatcagcagagtggaggctgaggatctgggagtttattactgctttcaaggttcacatgttcctcccacgttcggctcggggacaaagttggaaataaaac	Exp262_P6_LiveFrE_IgK_B7-P347	IGKV1-117*01		IGKJ4*01	1	FQGSHVPPT	9
	1940 / 2017										0.995			gaggtccagctgcaacagtctggacctgagctggtgaagcctggggcttcagtgaagataccctgcaaggcttctggatacacattcactgactacaacatggactgggtgaagcagagccatggaaagagccttgagtggattggagatattaatcctaacaatggtggtactatctacaaccagaagttcaagggcaaggccacattgactgtagacaagtcctccagcacagcctacatggagctccgcagcctgacatctgaggacactgcagtctattactgtgcaagatcccccacttatgacggtagtaggagacttgactactttgactactggggccaaggcaccactctcacagtctcctcag	Exp262_P6_LiveFrE_IgH_B8-P345	IGHV1-18*01	IGHD1-1*01	IGHJ2*01	3	ARSPTYDGSRRLDYFDY	17		caaattgttctcacccagtctccagcaatcatgtctgcatctccaggggagaaggtcaccatgacctgcagtgccagctcaagtgtaagttacatgcactggtaccagcagaagtcaggcacctcccccaaaagatggatttatgacacatccaaactggcttctggagtccctgctcgcttcagtggcagtgggtctgggacctcttactctctcacaatcagcagcatggaggctgaagatgctgccacttattactgccagcagtggagtagtaacccacccctcacgttcggtgctgggaccaagctggagctgaaac	Exp262_P6_LiveFrE_IgK_B8-P347	IGKV4-59*01		IGKJ5*01	0	QQWSSNPPLT	10
	1941 / 2018										1.08			caggttcagctgcagcagtctggacctgagctggtgaagcctggggcttcagtgaagttgtcctgcaaggcttctggctacaccttcacaagctacgatataaactgggtgaagcagaggcctggacagggacttgagtggattggatggatttatcctagagatggtagtactaagtacaatgagaagttcaagggcaaggccacattgactgtagacacatcctccagcacagcgtacatggagctccacagcctgacatctgaggactctgcggtctatttctgtgcaagagactacggggggtggtacttcgatgtctggggcacagggaccacggtcaccgtctcctcag	Exp262_P6_LiveFrE_IgH_C12-P345	IGHV1-85*01	IGHD1-1*01	IGHJ1*03	1	ARDYGGWYFDV	11		caaattgttctcacccagtctccagcaatcatgtctgcatctccaggggagaaggtcaccatgacctgcagtgccagctcaagtgtaagttacatgtactggtaccagcagaagccaggatcctcccccagactcctgatttatgacacatccaacctggcttctggagtccctgttcgcttcagtggcagtgggtctgggacctcttactctctcacaatcagccgaatggaggctgaagatgctgccacttattactgccagcagtggagtagttacccacccacgttcggaggggggaccaagctggaaataaaac	Exp262_P6_LiveFrE_IgK_C12-P347	IGKV4-55*01		IGKJ2*01	0	QQWSSYPPT	9
	1942 / 2019										0.95			caggtccaactgcagcagcctggggctgagcttgtgaagcctggggcttcagtgaagctgtcctgcaaggcttctggctacaccttcaccagctactggatgcactgggtgaagcagaggcctggacgaggccttgagtggattggaaggattgatcctaatagtggtggtactaagtacaatgagaagttcaagagcaaggccacactgactgtagacaaaccctccagcacagcctacatgcagctcagcagcctgacatctgaggactctgcggtctattattgtgcaagatgggggggtaccgttgactactggggccaaggcaccactctcacagtctcctcag	Exp262_P6_LiveFrE_IgH_C7-P345	IGHV1-72*01	IGHD1-1*02	IGHJ2*01	1	ARWGGTVDY	9		gatatccagatgacacagactacatcctccctgtctgcctctctgggagacagagtcaccatcagttgcagtgcaagtcagggcattagcaattatttaaactggtatcagcagaaaccagatggaactgttaaactcctgatctattacacatcaagtttacactcaggagtcccatcaaggttcagtggcagtgggtctgggacagattattctctcaccatcagcaacctggaacctgaagatattgccacttactattgtcagcagtatagtaagcttccattcacgttcggctcggggacaaagttggaaataaaac	Exp262_P6_LiveFrE_IgK_C7-P347	IGKV10-94*01		IGKJ4*01	1	QQYSKLPFT	9
	1944 / 2021					x	x		2		1.12			gaggtccagctgcagcagtctggacctgagctggtgaagcctggggcttcagtgaagatatcctgcaaggcttctggttactcattcactggctactacatgaactgggtgaagcaaagtcctgaaaagagccttgagtggattggagagattaatcctagcactggtggtactacctacaaccagaagttcaaggccaaggccacattgactgtagacaaatcctccagcacagcctacatgcagctcaagagcctgacatctgaggactctgcagtctattactgtgcaagatccattactacggtagtccttgactactggggccaaggcaccactctcacagtctcctcag	Exp262_P6_LiveFrE_IgH_D2-P345	IGHV1-42*01	IGHD1-1*01	IGHJ2*01	1	ARSITTVVLDY	11		gacattgtgctgacccaatctccagcttctttggctgtgtctctaggacagagggccaccatatcctgccaagccagcgaaagtgtcagttttgctggtacaagtttaatgcactggtaccaacagaaaccaggacagccacccaaactcctcatctatcgtgcatccaacctagaatctggagtccctgccaggttcagtggcagtgggtctgagtcagacttcactctcaccatcgatcctgtggaggaagatgatgctgcaatgtattactgtatgcaaagtatggaagatcctccgttcggaggggggaccaagctggaaataaaac	Exp262_P6_LiveFrE_IgK_D2-P347	IGKV3-9*01		IGKJ2*01	0	MQSMEDPP	8
	1945 / 2022										0.975			gaggtccagctgcaacagtctggacctgagctggtgaagcctggggcttcagtgaagatgtcctgcaaggcttctggatacacattcactgactacaacatgcactgggtgaagcagagccatggaaagagccttgagtggattggatatattaaccctaacaatggtggtactagctacaaccagaagttcaagggcaaggccacattgactgtaaacaagtcctccagcacagcctacatggagctccgcagcctgacatcggaggattctgcagtctattactgtgcaagacaggagggttacgacggggtttactatgctatggactactggggtcaaggaacctcagtcaccgtctcctcag	Exp262_P6_LiveFrE_IgH_D4-P345	IGHV1-22*01	IGHD2-3*01	IGHJ4*01	1	ARQEGYDGVYYAMDY	15		gacattgtgatgacccagtctcaaaaattcatgtccacatcagtaggagacagggtcagcgtcacctgcaaggccagtcagaatgtgggtactaatgtagcctggtatcaacagaaaccagggcaatctcctaaagcactgatttactcggcatcctaccggtacagtggagtccctgatcgcttcacaggcagtggatctgggacagatttcactctcaccatcagcaatgtgcagtctgaagacttggcagagtatttctgtcagcaatataacagctatccattcacgttcggctcggggacaaagttggaaataaaac	Exp262_P6_LiveFrE_IgK_D4-P347	IGKV6-15*01		IGKJ4*01	0	QQYNSYPFT	9
	1946 / 2014										0.94			gaggtccagctgcaacaatctggacctgagctggtgaagcctggggcttcagtgaagatatcctgtaaggcttctggatacacgttcactgactactacatgaactgggtgaagcagagccatggaaagagccttgagtggattggagatattaatcctaacaatggtggtactagctacaaccagaagttcaagggcaaggccacattgactgtagacaagtcctccagcacagcctacatggagctccgcagcctgacatctgaggactctgcagtctattactgtgcaagaaaggaggatggccagtttgcttactggggccaagggactctggtcactgtctctgcag	Exp262_P6_LiveFrE_IgH_D8-P345	IGHV1-26*01	IGHD2-10*02	IGHJ3*01	2	ARKEDGQFAY	10		gacattgtgatgacccagtctcacaaattcatgtccacatcagtaggagacagggtcagcatcacctgcaaggccagtcaggatgtgggtactgctgtagcctggtatcaacagaaaccagggcaatctcctaaactactgatttactgggcatccacccggcacactggagtccctgatcgcttcacaggcagtggatctgggacagatttcactctcaccattagcaatgtgcagtctgaagacttggcagattatttctgtcagcaatatagcagctatccgtacacgttcggaggggggaccaagctggaaataaaac	Exp262_P6_LiveFrE_IgK_D8-P347	IGKV6-23*01		IGKJ2*01	0	QQYSSYPYT	9
	1947 / 2024										0.91			caggtccagctgcagcagtctggagctgagctggtaaggcctgggacttcagtgaaggtgtcctgcaaggcttctggatacgccttcactaattacttgatagagtgggtaaagcagaggcctggacagggccttgagtggattggagtgattaatcctggaagtggtggtactaactacaatgagaagttcaagggcaaggcaacactgactgcagacaaatcctccagcactgcctacatgcagctcagcagcctgacatctgaggactctgcggtctatttctgtgcaagacgggaggttacgacgatggactactggggtcaaggaacctcagtcaccgtctcctcag	Exp262_P6_LiveFrE_IgH_D9-P345	IGHV1-54*01	IGHD2-2*01	IGHJ4*01	2	ARREVTTMDY	10		gacattgtgctgacccaatctccagcttctttggctgtgtctctagggcagagggccaccatctcctgcagagccagcgaaagtgttgataattatggcattagttttatgaactggttccaacagaaaccaggacagccacccaaactcctcatctatgctgcatccaaccaaggatccggggtccctgccaggtttagtggcagtgggtctgggacagacttcagcctcaacatccatcctatggaggaggatgatactgcaatgtatttctgtcagcaaagtaaggaggttccgctcacgttcggtgctgggaccaagctggagctgaaac	Exp262_P6_LiveFrE_IgK_D9-P347	IGKV3-2*01		IGKJ5*01	1	QQSKEVPLT	9
	1948 / 2025										0.89			caggtccaactgcagcagcctggggctgagcttgtgaagcctggggcttcagtgaagctgtcctgcaaggcttctggctacaccttcaccagctactggatgcactgggtgaagcagaggcctggacgaggccttgagtggattggaaggattgatcctaatagtggtggtactaagtacaatgagaagttcaagagcaaggccacactgactgtagacaaaccctccagcacagcctacatgcagctcagcagcctgacatctgaggactctgcggtctattattgtgcaagagagggggtagtagccccttactggtacttcgatgtctggggcacagggaccacggtcaccgtctcctcag	Exp262_P6_LiveFrE_IgH_E3-P345	IGHV1-72*01	IGHD1-1*01	IGHJ1*03	1	AREGVVAPYWYFDV	14		gatgttgtgatgacccagactccactcactttgtcggttaccattggacaaccagcctccatctcttgcaagtcaagtcagagcctcttagatagtgatggaaagacatatttgaattggttgttacagaggccaggccagtctccaaagcgcctaatctatctggtgtctaaactggactctggagtccctgacaggttcactggcagtggatcagggacagatttcacactgaaaatcagcagagtggaggctgaggatttgggagtttattattgctggcaaggtacacattttccgtacacgttcggaggggggaccaagctggaaataaaac	Exp262_P6_LiveFrE_IgK_E3-P347	IGKV1-135*01		IGKJ2*01	1	WQGTHFPYT	9
	1949 / 2026										0.875			caggtccagctacagcagtctggacctgagctggtgaagcctggggcttcagtgaagatatcctgcaaggcttctggctacaccttcactgactactatataaactgggtgaagcagaggcctggacagggacttgagtggattggatggatttttcctggaagtggtagtacttactacaatgagaagttcaagggcaaggccacacttactgtagacaaatcctccagcacagcctacatgttgctcagcagcctgacctctgaggactctgcggtctatttctgtgcaagacggttctatgattacgacttggcctggtttgcttactggggccaagggactctggtcactgtctctgcag	Exp262_P6_LiveFrE_IgH_E6-P345	IGHV1-75*01	IGHD2-4*01	IGHJ3*01	2	ARRFYDYDLAWFAY	14		gacattgtgatgacccagtctcaaaaattcatgtccacatcagtaggagacagggtcagcgtcacctgcaaggccagtcagaatgtgggtactaatgtagcctggtatcaacagaaaccagggcaatctcctaaagcactgatttactcggcatcctaccggtacagtggagtccctgatcgcttcacaggcagtggatctgggacagatttcactctcaccatcagcaatgtgcagtctgaagacttggcagagtatttctgtcagcaatataacagctatccgtacacgttcggaggggggaccaagctggaaataaaac	Exp262_P6_LiveFrE_IgK_E6-P347	IGKV6-15*01		IGKJ2*01	0	QQYNSYPYT	9
	1950 / 2027										0.905			gatgtgcagcttcaggagtcaggacctggcatggtgaaaccttctcagtcactttccctcacctgcactgtcactggctactccatcaccagtggttatgactggcactggatccgacattttccaggaaacaaactggagtggatgggctacataagctacagtggtagcactaactacaacccatccctcaaaagtcgaatctccatcactcatgacacatctaagaaccatttcttcctgaagttgaattctgtgactactgaggacacagccacatattactgtgcaagagatcggggtagtagctacggaaactggtacttcgatgtctggggcacagggaccacggtcaccgtctcctcag	Exp262_P6_LiveFrE_IgH_E9-P345	IGHV3-1*01	IGHD1-1*01	IGHJ1*03	2	ARDRGSSYGNWYFDV	15		gacattgtgctgacacagtctcctgcttccttagctgtatctctggggcagagggccaccatctcatgcagggccagcaaaagtgtcagtacatctggctatagttatatgcactggtaccaacagaaaccaggacagccacccaaactcctcatctatcttgcatccaacctagaatctggggtccctgccaggttcagtggcagtgggtctgggacagacttcaccctcaacatccatcctgtggaggaggaggatgctgcaacctattactgtcagcacagtagggagcttccattcacgttcggctcggggacaaagttggaaataaaac	Exp262_P6_LiveFrE_IgK_E9-P347	IGKV3-12*01		IGKJ4*01	2	QHSRELPFT	9
	1964 / 1892										0.945			gagttccagctgcagcagtctggacctgagctggtgaagcctggcgcttcagtgaagatatcctgcaaggcttctggttactcattcactgactacaacatgaactgggtgaagcagagcaatggaaagagccttgagtggattggagtaattaatcctaactatggtactactagctacaatcagaagttcaagggcaaggccacattgactgtagaccaatcttccagcacagcctacatgcagctcaacagcctgacatctgaggactctgcagtctattactgtgtcccctacggttcttatgctatggactactggggtcaaggaacctcagtcaccgtctcctcag	Exp262_P6_LiveFrE_IgH_A4-P345	IGHV1-39*01	IGHD1-1*01	IGHJ4*01	0	VPYGSYAMDY	10		caggctgttgtgactcaggaatctgcactcaccacatcacctggtgaaacagtcacactcacttgtcgctcaagtactggggctgttacaactagtaactatgccaactgggtccaagaaaaaccagatcatttattcactggtctaataggtggtaccaacaaccgagctccaggtgttcctgccagattctcaggctccctgattggagacaaggctgccctcaccatcacaggggcacagactgaggatgaggcaatatatttctgtgctctatggtacagcaaccattgggtgttcggtggaggaaccaaactgactgtcctag	Exp262_P6_LiveFrE_IgL_A4-P350	IGLV1*01		IGLJ1*01	1	ALWYSNHWV	9
	1965 / 1892										0.98			caggttcagctgcagcagtctggagctgagctgatgaagcctggggcctcagtgaagctttcctgcaaggctactggctacacattcactggctactggatagagtgggtaaagcagaggcctggacatggccttgagtggattggagagattttacctggaagtggtagtactaactacaatgagaagttcaagggcaaggccacattcactgcagatacatcctccaacacagcctacatgcaactcagcagcctgacaactgaggactctgccatctattactgtgcaagagggttactacggtacttcgatgtctggggcacagggaccacggtcaccgtctcctcag	Exp262_P6_LiveFrE_IgH_A6-P345	IGHV1-9*01	IGHD2-3*01	IGHJ1*03	2	ARGLLRYFDV	10		caggctgttgtgactcaggaatctgcactcaccacatcacctggtgaaacagtcacactcacttgtcgctcaagtactggggctgttacaactagtaactatgccaactgggtccaagaaaaaccagatcatttattcactggtctaataggtggtaccaacaaccgagctccaggtgttcctgccagattctcaggctccctgattggagacaaggctgccctcaccatcacaggggcacagactgaggatgaggcaatatatttctgtgctctatggtacagcaaccattgggtgttcggtggaggaaccaaactgactgtcctag	Exp262_P6_LiveFrE_IgL_A6-P350	IGLV1*01		IGLJ1*01	1	ALWYSNHWV	9
	1966 / 1892										1.375			caggtccaactgcagcagcctggggctgagctggtaaagcctggggcttcagtgaagttgtcctgcaaggcttctggctacactttcaccagctactggatgcactgggtgaagcagaggcctggacaaggccttgagtggattggaatgattcatcctaatagtggtagtactaactacaatgagaagttcaagagcaaggccacactgactgtagacaaatcctccagcacagcctacatgcaactcagcagcctgacatctgaggactctgcggtctattactgtgcaagaaatggtaactactttgactactggggccaaggcaccactctcacagtctcctcag	Exp262_P6_LiveFrE_IgH_B1-P345	IGHV1-64*01	IGHD2-1*01	IGHJ2*01	1	ARNGNYFDY	9		caggctgttgtgactcaggaatctgcactcaccacatcacctggtgaaacagtcacactcacttgtcgctcaagtactggggctgttacaactagtaactatgccaactgggtccaagaaaaaccagatcatttattcactggtctaataggtggtaccaacaaccgagctccaggtgttcctgccagattctcaggctccctgattggagacaaggctgccctcaccatcacaggggcacagactgaggatgaggcaatatatttctgtgctctatggtacagcaaccattgggtgttcggtggaggaaccaaactgactgtcctag	Exp262_P6_LiveFrE_IgL_B1-P350	IGLV1*01		IGLJ1*01	1	ALWYSNHWV	9
	1967 / 1892										0.925			caggttcagctgcagcagtctggagctgagctgatgaagcctggggcctcagtgaagctttcctgcaaggctactggctacacattcactggctactggatagagtgggtaaagcagaggcctggacatggccttgagtggattggagagattttacctggaagtggtagtactaactacaatgagaagttcaagggcaaggccacattcactgcagatacatcctccaacacagcctacatgcaactcagcagcctgacaactgaggactctgccatctattactgtgcaagatcttatcattactacggtagtagccattactatgctatggactactggggtcaaggaacctcagtcaccgtctcctcag	Exp262_P6_LiveFrE_IgH_C10-P345	IGHV1-9*01	IGHD1-1*01	IGHJ4*01	3	ARSYHYYGSSHYYAMDY	17		caggctgttgtgactcaggaatctgcactcaccacatcacctggtgaaacagtcacactcacttgtcgctcaagtactggggctgttacaactagtaactatgccaactgggtccaagaaaaaccagatcatttattcactggtctaataggtggtaccaacaaccgagctccaggtgttcctgccagattctcaggctccctgattggagacaaggctgccctcaccatcacaggggcacagactgaggatgaggcaatatatttctgtgctctatggtacagcaaccattgggtgttcggtggaggaaccaaactgactgtcctag	Exp262_P6_LiveFrE_IgL_C10-P350	IGLV1*01		IGLJ1*01	1	ALWYSNHWV	9
	1968 / 1892										0.88			caggtccaactgcagcagcctggggctgagcttgtgaagcctggggcttcagtgaagatgtcctgcaaggcttctggctacaccttcaccagctactggataacctgggtgaagcagaggcctggacaaggccttgagtggattggagatatttatcctggtagtggtagtactaactacaatgagaagttcaagagcaaggccacactgactgtagacacatcctccagcacagcctacatgcagctcagcagcctgacatctgaggactctgcggtctattactgtgcaagaggctattactacggtagtagcttctggtacttcgatgtctggggcacagggaccacggtcaccgtctcctcag	Exp262_P6_LiveFrE_IgH_E1-P345	IGHV1-55*01	IGHD1-1*01	IGHJ1*03	1	ARGYYYGSSFWYFDV	15		caggctgttgtgactcaggaatctgcactcaccacatcacctggtgaaacagtcacactcacttgtcgctcaagtactggggctgttacaactagtaactatgccaactgggtccaagaaaaaccagatcatttattcactggtctaataggtggtaccaacaaccgagctccaggtgttcctgccagattctcaggctccctgattggagacaaggctgccctcaccatcacaggggcacagactgaggatgaggcaatatatttctgtgctctatggtacagcaaccattgggtgttcggtggaggaaccaaactgactgtcctag	Exp262_P6_LiveFrE_IgL_E1-P350	IGLV1*01		IGLJ1*01	1	ALWYSNHWV	9
	1969 / 1892										1.05			caggtccagctgaagcagtctggggctgagctggtgaggcctggggcttcagtgaagctgtcctgcaaggcttctggctacactttcactgactactatataaactgggtgaagcagaggcctggacagggacttgagtggattgcaaggatttatcctggaagtggtaatacttactacaatgagaagttcaagggcaaggccacactgactgcagaaaaatcctccagcactgcctacatgcagctcagcagcctgacatctgaggactctgctgtctatttctgtgcaagatatccccacagctcaggctactatgactactggggccaaggcaccactctcacagtctcctcag	Exp262_P6_LiveFrE_IgH_F11-P345	IGHV1-76*01	IGHD3-2*02	IGHJ2*01	2	ARYPHSSGYYDY	12		caggctgttgtgactcaggaatctgcactcaccacatcacctggtgaaacagtcacactcacttgtcgctcaagtactggggctgttacaactagtaactatgccaactgggtccaagaaaaaccagatcatttattcactggtctaataggtggtaccaacaaccgagctccaggtgttcctgccagattctcaggctccctgattggagacaaggctgccctcaccatcacaggggcacagactgaggatgaggcaatatatttctgtgctctatggtacagcaaccattgggtgttcggtggaggaaccaaactgactgtcctag	Exp262_P6_LiveFrE_IgL_F11-P350	IGLV1*01		IGLJ1*01	1	ALWYSNHWV	9
	1970 / 2212										1.09			caggttcagctgcagcagtctggagctgagctgatgaagcctggggcctcagtgaagctttcctgcaaggctactggctacacattcactggctactggatagagtgggtaaagcagaggcctggacatggccttgagtggattggagagattttacctggaagtggtagtactaactacaatgagaagttcaagggcaaggccacattcactgcagatacatcctccaacacagcctacatgcaactcagcagcctgacaactgaggactctgccatctattactgtgcaagttgggggatctactatgattaccctgggtactttgactactggggccaaggcaccactctcacagtctcctcag	Exp262_P6_LiveFrE_IgH_F1-P345	IGHV1-9*01	IGHD2-4*01	IGHJ2*01	0	ASWGIYYDYPGYFDY	15		caggctgttgtgactcaggaatctgcactcaccacatcacctggtgaaacagtcacactcacttgtcgctcaagtactggggctgttacaactagtaactatgccaactgggtccaagaaaaaccagatcatttattcactggtctaataggtggtaccaacaaccgagctccaggtgttcctgccagattctcaggctccctgattggagacaaggctgccctcaccatcacaggggcacagactgaggatgaggcaatatatttctgtgctctatggtacagcaaccactgggtgttcggtggaggaaccaaactgactgtcctag	Exp262_P6_LiveFrE_IgL_F1-P350	IGLV1*01		IGLJ1*01	1	ALWYSNHWV	9
	1971 / 2048										0.88			gaggtgcagctggtggagtctgggggagacttagtgaagcctggagggtccctgaaactctcctgtgcagcctctggattcactttcagtagctatggcatgtcttgggttcgccagactccagacaagaggctggagtgggtcgcaaccattagtagtggtggtagttacacctactatccagacagtgtgaaggggcgattcaccatctccagagacaatgccaagaacaccctgtacctgcaaatgagcagtctgaagtctgaggacacagccatgtattactgtgcaagacatggctacggtagtagctactggtacttcgatgtctggggcacagggaccacggtcaccgtctcctcag	Exp262_P6_LiveFrE_IgH_D12-P345	IGHV5-6*01	IGHD1-1*01	IGHJ1*03	2	ARHGYGSSYWYFDV	14		caacttgtgctcactcagtcatcttcagcctctttctccctgggagcctcagcaaaactcacgtgcaccttgagtagtcagcacagtacgtacaccattgaatggtatcagcaacagccactcaagcctcctaagtatgtgatggagcttaagaaagatggaagccacagcacaggtgatgggattcctgatcgcttctctggatccagctctggtgctgatcgctaccttagcatttccaacatccagcctgaagatgaagcaatatacatctgtggtgtgggtgatacaattaaggaacaatttgtgtattatgttttcggcggtggaaccaaggtcactgtcctag	Exp262_P6_LiveFrE_IgL_D12-P350	IGLV3*01		IGLJ2*01	1	GVGDTIKEQFVYYV	14

## Sheet: FRET(neg) immature B
				Polyreactivity							Autoreactivity (FLOWMIST)			Heavy Chain									Light chain
						x	Reactive	x	Strongly reactive		>3 considered autoreactive
	Antibody name	Auto-/Polyreactivity result		KLH	Insulin	LPS	ssDNA	dsDNA	TOTAL	STRONG	MFI ratio	Pattern		VDJ sequence	Sequence ID IgH	V_CALL	D_CALL	J_CALL	cdr3_aa_positive charges	cdr3_aa_sequence	cdr3_aa_length		VJ sequence	Sequence ID IgL	V_CALL	D_CALL	J_CALL	cdr3_aa_positive charges	cdr3_aa_sequence	cdr3_aa_length
	1810 / 1853	Polyreactive		x	x	x	x	x	5	4	1.315			caggtccaactgcagcagcctgggactgaactggtgaagcctggggcttcagtgaagctgtcctgcaaggcttctggctacaccttcaccagctactggatgcactgggtgaagcagaggcctggacaaggccttgagtggattggaaatattaatcctagcaatggtggtactaactacaatgagaagttcaagagcaaggccacactgactgtagacaaatcctccagcacagcctacatgcagctcagcagcctgacatctgaggactctgcggtctattattgtgcaagatggggttacctctggtttgcttactggggccaagggactctggtcactgtctctgcag	Exp261_P9_ApoFrE_IgH_A7-P345	IGHV1-53*01	IGHD2-2*01	IGHJ3*01	1	ARWGYLWFAY	10		gatatccagatgacacagactacatcctccctgtctgcctctctgggagacagagtcaccatcagttgcagtgcaagtcagggcattagcaattatttaaactggtatcagcagaaaccagatggaactgttaaactcctgatctattacacatcaagtttacactcaggagtcccatcaaggttcagtggcagtgggtctgggacagattattctctcaccatcagcaacctggaacctgaagatattgccacttactattgtcagcagtatagtaagcttccgtggacgttcggtggaggcaccaagctggaaatcaaac	Exp261_P9_ApoFrE_IgK_A7-P630	IGKV10-94*01		IGKJ1*01	1	QQYSKLPWT	9
	1811 / 1853										0.9			caggttcagctgcaacagtctgacgctgagttggtgaaacctggagcttcagtgaagatatcctgcaaggtttctggctacaccttcactgaccatactattcactggatgaagcagaggcctgaacagggcctggaatggattggatatatttatcctagagatggtagtactaagtacaatgagaagttcaagggcaaggccacattgactgcagacaaatcctccagcacagcctacatgcagctcaacagcctgacatctgaggactctgcagtctatttctgtgcaagagaggggacctactatacctggtttgcttactggggccaagggactctggtcactgtctctgcag	Exp261_P9_ApoFrE_IgH_A2-P345_R	IGHV1-78*01	IGHD2-12*01	IGHJ3*01	1	AREGTYYTWFAY	12		gatatccagatgacacagactacatcctccctgtctgcctctctgggagacagagtcaccatcagttgcagtgcaagtcagggcattagcaattatttaaactggtatcagcagaaaccagatggaactgttaaactcctgatctattacacatcaagtttacactcaggagtcccatcaaggttcagtggcagtgggtctgggacagattattctctcaccatcagcaacctggaacctgaagatattgccacttactattgtcagcagtatagtaagcttccgtggacgttcggtggaggcaccaagctggaaatcaaac	Exp261_P9_ApoFrE_IgK_A2-P630	IGKV10-94*01		IGKJ1*01	1	QQYSKLPWT	9
	1812 / 1855										1.07			caggtccaactgcagcagcctgggactgaactggtgaagcctggggcttcagtgaagctgtcctgcaaggcttctggctacaccttcaccagctactggatgcactgggtgaagcagaggcctggacaaggccttgagtggattggaaatattaatcctagcaatggtggtactaactacaatgagaagttcaagagcaaggccacactgactgtagacaaatcctccagcacagcctacatgcagctcagcagcctgacatctgaggactctgcggtctattattgtgcaagaggggatgatggttactacgtaatctttgactactggggccaaggcaccactctcacagtctcctcag	Exp262_P8_ApoFrE_IgH_H8-P345	IGHV1-53*01	IGHD2-3*01	IGHJ2*01	1	ARGDDGYYVIFDY	13		gatatccagatgacacagactacatcctccctgtctgcctctctgggagacagagtcaccatcagttgcagggcaagtcaggacattagcaattatttaaactggtatcagcagaaaccagatggaactgttaaactcctgatctactacacatcaagattacactcaggagtcccatcaaggttcagtggcagtgggtctggaacagattattctctcaccattagcaacctggagcaagaagatattgccacttacttttgccaacagggtaatacgcttcctccgtggacgttcggtggaggcaccaagctggaaatcaaac	Exp262_P8_ApoFrE_IgK_H8-P630	IGKV10-96*01		IGKJ1*01	0	QQGNTLPPWT	10
	1813 / 1856	Polyreactive			x	x	x	x	4	2	1.82			caggttcagctgcagcagtctggagctgagctgatgaagcctggggcctcagtgaagctttcctgcaaggctactggctacacattcactggctactggatagagtgggtaaagcagaggcctggacatggccttgagtggattggagagattttacctggaagtggtagtactaactacaatgagaagttcaagggcaaggccacattcactgcagatacatcctccaacacagcctacatgcaactcagcagcctgacaactgaggactctgccatctattactgtgcaaggagaaaaagaaattactacggtagcctttactttgactactggggccaaggcaccactctcacagtctcctcag	Exp261_P9_ApoFrE_IgH_C2-P345	IGHV1-9*01	IGHD1-1*01	IGHJ2*01	4	ARRKRNYYGSLYFDY	15		gatatccagatgacacagactacatcctccctgtctgcctctctgggagacagagtcaccatcagttgcagggcaagtcaggacattagcaattatttaaactggtatcagcagaaaccagatggaactgttaaactcctgatctactacacatcaagattacactcaggagtcccatcaaggttcagtggcagtgggtctggaacagattattctctcaccattagcaacctggagcaagaagatattgccacttacttttgccaacagggtaatacgcttcctcggacgttcggtggaggcaccaagctggaaatcaaac	Exp261_P9_ApoFrE_IgK_C2-P630	IGKV10-96*01		IGKJ1*01	1	QQGNTLPRT	9
	1814 / 1857										0.995			gaggtgaagcttctccagtctggaggtggcctggtgcagcctggaggatccctgaaactctcctgtgcagcctcaggaatcgattttagtagatactggatgagttgggttcggcgggctccagggaaaggactagaatggattggagaaattaatccagatagcagtacaataaactatgcaccatctctaaaggataaattcatcatctccagagacaacgccaaaaatacgctgtacctgcaaatgagcaaagtgagatctgaggacacagccctttattactgtgcaagacatggtttccgggctatggactactggggtcaaggaacctcagtcaccgtctcctcag	Exp261_P9_ApoFrE_IgH_A11-P345	IGHV4-1*01	IGHD2-2*01	IGHJ4*01	3	ARHGFRAMDY	10		gatatccagatgacacagactacatcctccctgtctgcctctctgggagacagagtcaccatcagttgcagggcaagtcaggacattagcaattatttaaactggtatcagcagaaaccagatggaactgttaaactcctgatctactacacatcaagattacactcaggagtcccatcaaggttcagtggcagtgggtctggaacagattattctctcaccattagcaacctggagcaagaagatattgccacttacttttgccaacagggtaatacgcttccgtggacgttcggtggaggcaccaagctggaaatcaaac	Exp261_P9_ApoFrE_IgK_A11-P630	IGKV10-96*01		IGKJ1*01	0	QQGNTLPWT	9
	1815 / 1858										1.38			gaggtgcagctggtggagtctgggggaggcttagtgaagcctggagggtccctgaaactctcctgtgcagcctctggattcactttcagtgactatggaatgcactgggttcgtcaggctccagagaaggggctggagtgggttgcatacattagtagtggcagtagtaccatctactatgcagacacagtgaagggccgattcaccatctccagagacaatgccaagaacaccctgttcctgcaaatgaccagtctgaggtctgaggacacggccatgtattactgtgcaagggggagccgaggcgactactggggccaaggcaccactctcacagtctcctcag	Exp261_P9_ApoFrE_IgH_F3-P345	IGHV5-17*01	IGHD3-2*02	IGHJ2*01	2	ARGSRGDY	8		gatatccagatgacacagactacatcctccctgtctgcctctctgggagacagagtcaccatcagttgcagggcaagtcaggacattagcaattatttaaactggtatcagcagaaaccagatggaactgttaaactcctgatctaccacacatcaagattacactcaggagtcccatcaaggttcagtggcagtgggtctggaacagattattctctcaccattagcaacctggagcaagaagatattgccacttacttttgccaacagggtaatacgcttccgtggacgttcggtggaggcaccaagctggaaatcaaac	Exp261_P9_ApoFrE_IgK_F3-P630	IGKV10-96*01		IGKJ1*01	0	QQGNTLPWT	9
	1816 / 1855										0.965			gaggtgcagctggtggagtctgggggaggcttagtgaagcctggagggtccctgaaactctcctgtgcagcctctggattcactttcagtgactatggaatgcactgggttcgtcaggctccagagaaggggctggagtgggttgcatacattagtagtggcagtagtaccatctactatgcagacacagtgaagggccgattcaccatctccagagacaatgccaagaacaccctgttcctgcaaatgaccagtctgaggtctgaggacacggccatgtattactgtgcaacgaatcattactacggtagtagctacgttttgtttgcttactggggccaagggactctggtcactgtctctgcag	Exp262_P8_ApoFrE_IgH_A7-P345	IGHV5-17*01	IGHD1-1*01	IGHJ3*01	1	ATNHYYGSSYVLFAY	15		gatatccagatgacacagactacatcctccctgtctgcctctctgggagacagagtcaccatcagttgcagggcaagtcaggacattagcaattatttaaactggtatcagcagaaaccagatggaactgttaaactcctgatctactacacatcaagattacactcaggagtcccatcaaggttcagtggcagtgggtctggaacagattattctctcaccattagcaacctggagcaagaagatattgccacttacttttgccaacagggtaatacgcttcctccgtggacgttcggtggaggcaccaagctggaaatcaaac	Exp262_P8_ApoFrE_IgK_A7-P630	IGKV10-96*01		IGKJ1*01	0	QQGNTLPPWT	10
	1817 / 1857										1.435			gaagtgaagcttgaggagtctggaggaggcttggtgcaacctggaggatccatgaaactctcttgtgctgcctctggattcacttttagtgacgcctggatggactgggtccgccagtctccagagaaggggcttgagtgggttgctgaaattagaaacaaagctaataatcatgcaacatactatgctgagtctgtgaaagggaggttcaccatctcaagagatgattccaaaagtagtgtctacctgcaaatgaacagcttaagagctgaagacactggcatttattactgtaccattactacggtagtaggtccttactggtacttcgatgtctggggcacagggaccacggtcaccgtctcctcag	Exp261_P9_ApoFrE_IgH_E3-P345	IGHV6-6*01	IGHD1-1*01	IGHJ1*03	0	TITTVVGPYWYFDV	14		gatatccagatgacacagactacatcctccctgtctgcctctctgggagacagagtcaccatcagttgcagggcaagtcaggacattagcaattatttaaactggtatcagcagaaaccagatggaactgttaaactcctgatctactacacatcaagattacactcaggagtcccatcaaggttcagtggcagtgggtctggaacagattattctctcaccattagcaacctggagcaagaagatattgccacttacttttgccaacagggtaatacgcttccgtggacgttcggtggaggcaccaagctggaaatcaaac	Exp261_P9_ApoFrE_IgK_E3-P630	IGKV10-96*01		IGKJ1*01	0	QQGNTLPWT	9
	1818 / 1861										0.88			gaggttcagctgcagcagtctggggctgagcttgtgaggccaggggcctcagtcaagttgtcctgcacagcttctggctttaacattaaagacgactatatgcactgggtgaagcagaggcctgaacagggcctggagtggattggatggattgatcctgagaatggtgatactgaatatgcctcgaagttccagggcaaggccactataacagcagacacatcctccaacacagcctacctgcagctcagcagcctgacatctgaggacactgccgtctattactgtactacctctgattactacggtagtgggtacttcgatgtctggggcacagggaccacggtcaccgtctcctcag	Exp262_P8_ApoFrE_IgH_C11-P345	IGHV14-4*01	IGHD1-1*01	IGHJ1*03	0	TTSDYYGSGYFDV	13		gatgttgtgatgacccaaactccactctccctgcctgtcagtcttggagatcaagcctccatctcttgcagatctagtcagagccttgtacacagtaatggaaacacctatttacattggtacctgcagaagccaggccagtctccaaagctcctgatctacaaagtttccaaccgattttctggggtcccagacaggttcagtggcagtggatcagggacagatttcacactcaagatcagcagagtggaggctgaggatctgggagtttatttctgctctcaaagtacacatgttccattcacgttcggctcggggacaaagttggaaataaaac	Exp262_P8_ApoFrE_IgK_C11-P630	IGKV1-110*01		IGKJ4*01	1	SQSTHVPFT	9
	1819 / 1862										1.07			caggtccaactgcagcagcctggggctgagctggtgaggcctgggacttcagtgaagttgtcctgcaaggcttctggctacaccttcaccagctactggatgcactgggtaaagcagaggcctggacaaggccttgagtggatcggagtgattgatccttctgatagttatactaactacaatcaaaagttcaagggcaaggccacattgactgtagacacatcctccagcacagcctacatgcagctcagcagcctgacatctgaggactctgcggtctattactgtgcaagatggtgggagtactatgatggttaccttatggactactggggtcaaggaacctcagtcaccgtctcctcag	Exp262_P8_ApoFrE_IgH_G10-P345	IGHV1-59*01	IGHD2-3*01	IGHJ4*01	1	ARWWEYYDGYLMDY	14		gatgttgtgatgacccaaactccactctccctgcctgtcagtcttggagatcaagcctccatctcttgcagatctagtcagagccttgtacacagtaatggaaacacctatttacattggtacctgcagaagccaggccagtctccaaagctcctgatctacaaagtttccaaccgattttctggggtcccagacaggttcagtggcagtggatcagggacagatttcacactcaagatcagcagagtggaggctgaggatctgggagtttatttctgctctcaaagtacacatgttcctcccacgtggacgttcggtggaggcaccaagctggaaatcaaac	Exp262_P8_ApoFrE_IgK_G10-P630	IGKV1-110*01		IGKJ1*01	1	SQSTHVPPTWT	11
	1820 / 1863										0.935			caggttcaactgcagcagtctggggctgagctggtgaggcctggggcttcagtgacgctgtcctgcaaggcttcgggctacacatttactgactatgaaatgcactgggtgaagcagacacctgtgcatggcctggaatggattggagctattgatcctgaaactggtggtactgcctacaatcagaagttcaagggcaaggccatactgactgcagacaaatcctccagcacagcctacatggagctccgcagcctgacatctgaggactctgccgtctattactgtacaccaattgattactacggtagtagctttgactactggggccaaggcaccactctcacagtctcctcag	Exp262_P8_ApoFrE_IgH_H12-P345	IGHV1-15*01	IGHD1-1*01	IGHJ2*01	0	TPIDYYGSSFDY	12		gatgttgtgatgacccagactccactcactttgtcggttaccattggacaaccagcctccatctcttgcaagtcaagtcagagcctcttagatagtgatggaaagacatatttgaattggttgttacagaggccaggccagtctccaaagcgcctaatctatctggtgtctaaactggactctggagtccctgacaggttcactggcagtggatcagggacagatttcacactgaaaatcagcagagtggaggctgaggatttgggagtttattattgctggcaaggtacacattttcctcggacgttcggtggaggcaccaagctggaaatcaaac	Exp262_P8_ApoFrE_IgK_H12-P630	IGKV1-135*01		IGKJ1*01	2	WQGTHFPRT	9
	1821 / 1864										0.905			caggttcagctgcagcagtctggagctgagctgatgaagcctggggcctcagtgaagctttcctgcaaggctactggctacacattcactggctactggatagagtgggtaaagcagaggcctggacatggccttgagtggattggagagattttacctggaagtggtagtactaactacaatgagaagttcaagggcaaggccacattcactgcagatacatcctccaacacagcctacatgcaactcagcagcctgacaactgaggactctgccatctattactgtgcaagagagggggcctactatagtaactcagggggttttgactactggggccaaggcaccactctcacagtctcctcag	Exp262_P8_ApoFrE_IgH_G8-P345	IGHV1-9*01	IGHD2-5*01	IGHJ2*01	1	AREGAYYSNSGGFDY	15		gacatccagatgactcagtctccagcctccctatctgcatctgtgggagaaactgtcaccatcacatgtcgagcaagtgagaatatttacagttatttagcatggtatcagcagaaacagggaaaatctcctcagctcctggtctataatgcaaaaaccttagcagaaggtgtgccatcaaggttcagtggcagtggatcaggcacacagttttctctgaagatcaacagcctgcagcctgaagattttgggagttattactgtcaacatcattatggtactcctcggacgttcggtggaggcaccaagctggaaatcaaac	Exp262_P8_ApoFrE_IgK_G8-P630	IGKV12-44*01		IGKJ1*01	3	QHHYGTPRT	9
	1822 / 1865										1.13			caggttcagctgcagcagtctggacctgagctggtgaagcctggggcctcagtgaagatttcctgcaaggcttctggctacgcattcagtagctcctggatgaactgggtgaagcagaggcctggaaagggtcttgagtggattggacggatttatcctggagatggagatactaactacaatgggaagttcaagggcaaggccacactgactgcagacaaatcctccagcacagcctacatgcaactcagcagcctgacatctgaggactctgcggtctacttctgtgcaacgaaggattacgacggctctatggactactggggtcaaggaacctcagtcaccgtctcctcag	Exp262_P8_ApoFrE_IgH_A8-P345	IGHV1-82*01	IGHD1-2*01	IGHJ4*01	1	ATKDYDGSMDY	11		gacatccagatgactcagtctccagcctccctatctgtatctgtgggagaaactgtcaccatcacatgtcgagcaagtgagaatatttacagtaatttagcatggtatcagcagaaacagggaaaatctcctcagctcctggtctatgctgcaacaaacttagcagatggtgtgccatcaaggttcagtggcagtggatcaggcacacagtattccctcaagatcaacagcctgcagtctgaagattttgggagttattactgtcaacatttttggggtactccgtacacgttcggaggggggaccaagctggaaataaaac	Exp262_P8_ApoFrE_IgK_A8-P630	IGKV12-46*01		IGKJ2*01	1	QHFWGTPYT	9
	1823 / 1866										0.975			caggtccaactgcagcagcctggggctgagcttgtgaagcctggggcttcagtgaagctgtcctgcaaggcttctggctacaccttcaccagctactggatgcactgggtgaagcagaggcctggacgaggccttgagtggattggaaggattgatcctaatagtggtggtactaagtacaatgagaagttcaagagcaaggccacactgactgtagacaaaccctccagcacagcctacatgcagctcagcagcctgacatctgaggactctgcggtctattattgtgcaaggattactacggtagtagctacgaagtatgctatggactactggggtcaaggaacctcagtcaccgtctcctcag	Exp261_P9_ApoFrE_IgH_G4-P345	IGHV1-72*01	IGHD1-1*01	IGHJ4*01	2	ARITTVVATKYAMDY	15		gacatccagatgactcagtctccagcttcactgtctgcatctgtgggagaaactgtcaccatcacatgtggagcaagtgagaatatttacggtgctttaaattggtatcagcggaaacagggaaaatctcctcagctcctgatctatggtgcaaccaacttggcagatggcatgtcatcgaggttcagtggcagtggatctggtagacagtattctctcaagatcagtagcctgcatcctgacgatgttgcaacgtattactgtcaaaatgtgttaagtactccgtacacgttcggaggggggaccaagctggaaataaaac	Exp261_P9_ApoFrE_IgK_G4-P630	IGKV12-89*01		IGKJ2*01	0	QNVLSTPYT	9
	1824 / 1867										1.005			caggttcagctgcagcagtctggacctgagctggtgaagcctggggcttcagtgaagttgtcctgcaaggcttctggctacaccttcacaagctacgatataaactgggtgaagcagaggcctggacagggacttgagtggattggatggatttatcctagagatggtagtactaagtacaatgagaagttcaagggcaaggccacattgactgtagacacatcctccagcacagcgtacatggagctccacagcctgacatctgaggactctgcggtctatttctgtgcaacctactatgattacgacgaacccttctttgactactggggccaaggcaccactctcacagtctcctcag	Exp262_P8_ApoFrE_IgH_D10-P345	IGHV1-85*01	IGHD2-4*01	IGHJ2*01	0	ATYYDYDEPFFDY	13		gacatcctgatgacccaatctccatcctccatgtctgtatctctgggagacacagtcagcatcacttgccatgcaagtcagggcattagcagtaatatagggtggttgcagcagaaaccagggaaatcatttaagggcctgatctatcatggaaccaacttggaagatggagttccatcaaggttcagtggcagtggatctggagcagattattctctcaccatcagcagcctggaatctgaagattttgcagactattactgtgtacagtatgctcagtttccgtacacgttcggaggggggaccaagctggaaataaaac	Exp262_P8_ApoFrE_IgK_D10-P630	IGKV14-100*01		IGKJ2*01	0	VQYAQFPYT	9
	1825 / 1868										0.925			caggttcagctgcagcagtctggacctgagctggtgaagcctggggcttcagtgaagttgtcctgcaaggcttctggctacaccttcacaagctacgatataaactgggtgaagcagaggcctggacagggacttgagtggattggatggatttatcctagagatggtagtactaagtacaatgagaagttcaagggcaaggccacattgactgtagacacatcctccagcacagcgtacatggagctccacagcctgacatctgaggactctgcggtctatttctgtgcaagattcgggggattacgacggagggcctatgctatggactactggggtcaaggaacctcagtcaccgtctcctcag	Exp261_P9_ApoFrE_IgH_H7-P345	IGHV1-85*01	IGHD2-4*01	IGHJ4*01	4	ARFGGLRRRAYAMDY	15		gaaatccagatgacccagtctccatcctctatgtctgcatctctgggagacagaataaccatcacttgccaggcaactcaagacattgttaagaatttaaactggtatcagcagaaaccagggaaacccccttcattcctgatctattatgcaactgaactggcagaaggggtcccatcaaggttcagtggcagtgggtctgggtcagactattctctgacaatcagcaacctggagtctgaagattttgcagactattactgtctacagttttatgagtttccgtacacgttcggaggggggaccaagctggaaataaaac	Exp261_P9_ApoFrE_IgK_H7-P630	IGKV14-130*01		IGKJ2*01	0	LQFYEFPYT	9
	1826 / 1869										1.81			caggtccaactgcagcagcctggggctgagcttgtgatgcctggggcttcagtgaagctgtcctgcaaggcttctggctacaccttcaccagctactggatgcactgggtgaagcagaggcctggacaaggccttgagtggatcggagagattgatccttctgatagttatactaactacaatcaaaagttcaagggcaaggccacattgactgtagacaaatcctccagcacagcctacatgcagctcagcagcctgacatctgaggactctgcggtctattactgtgcttactatgattacctttactatgctatggactactggggtcaaggaacctcagtcaccgtctcctcag	Exp261_P9_ApoFrE_IgH_D2-P345	IGHV1-69*01	IGHD2-4*01	IGHJ4*01	0	AYYDYLYYAMDY	12		gatattgtgatgactcaggctgcaccctctgtacctgtcactcctggagagtcagtatccatctcctgcaggtctagtaagagtctcctgcatagtaatggcaacacttacttgtattggttcctgcagaggccaggccagtctcctcagctcctgatatatcggatgtccaaccttgcctcaggagtcccagacaggttcagtggcagtgggtcaggaactgctttcacactgagaatcagtagagtggaggctgaggatgtgggtgtttattactgtatgcaacatctagaatatcctttcacgttcggaggggggaccaagctggaaataaaac	Exp261_P9_ApoFrE_IgK_D2-P630	IGKV2-137*01		IGKJ2*01	1	MQHLEYPFT	9
	1827 / 1870										1.105			gaggtccagctgcaacaatctggacctgagctggtgaagcctggggcttcagtgaagatatcctgtaaggcttctggatacacgttcactgactactacatgaactgggtgaagcagagccatggaaagagccttgagtggattggagatattaatcctaacaatggtggtactagctacaaccagaagttcaagggcaaggccacattgactgtagacaagtcctccagcacagcctacatggagctccgcagcctgacatctgaggactctgcagtctattactgtgcaaggtactatagtaaaaggaattactatgctatggactactggggtcaaggaacctcagtcaccgtctcctcag	Exp262_P8_ApoFrE_IgH_H9-P345	IGHV1-26*01	IGHD2-5*01	IGHJ4*01	3	ARYYSKRNYYAMDY	14		aacattgtgctgacccaatctccagcttctttggctgtgtctctagggcagagggccaccatatcctgcagagccagtgaaagtgttgatagttatggcaatagttttatgcactggtaccagcagaaaccaggacagccacccaaactcctcatctatcttgcatccaacctagaatctggggtccctgccaggttcagtggcagtgggtctaggacagacttcaccctcaccattgatcctgtggaggctgatgatgctgcaacctattactgtcagcaaaataatgaggatccgtggacgttcggtggaggcaccaagctggaaatcaaac	Exp262_P8_ApoFrE_IgK_H9-P630	IGKV3-10*01		IGKJ1*01	0	QQNNEDPWT	9
	1828 / 1871										1.05			caggtccaactgcagcagcctgggactgaactggtgaagcctggggcttcagtgaagctgtcctgcaaggcttctggctacaccttcaccagctactggatgcactgggtgaagcagaggcctggacaaggccttgagtggattggaaatattaatcctagcaatggtggtactaactacaatgagaagttcaagagcaaggccacactgactgtagacaaatcctccagcacagcctacatgcagctcagcagcctgacatctgaggactctgcggtctattattgtgcaagagtcgggtttgcttactggggccaagggactctggtcactgtctctgcag	Exp262_P8_ApoFrE_IgH_H6-P345	IGHV1-53*01		IGHJ3*01	1	ARVGFAY	7		aacattgtgctgacccaatctccagcttctttggctgtgtctctagggcagagggccaccatatcctgcagagccagtgaaagtgttgatagttatggcaatagttttatgcactggtaccagcagaaaccaggacagccacccaaactcctcatctatcttgcatccaacctagaatctggggtccctgccaggttcagtggcagtgggtctaggacagacttcaccctcaccattgatcctgtggaggctgatgatgctgcaacctattactgtcagcaaaataatgaggatcccctcacgttcggtgctgggaccaagctggagctgaaac	Exp262_P8_ApoFrE_IgK_H6-P630	IGKV3-10*01		IGKJ5*01	0	QQNNEDPLT	9
	1829 / 1872										0.97			caggtgcagctgaaggagtcaggacctggcctgttggcgccctcacagagcctgtccatcacttgcactgtctctgggttttcattaaccagctatggtgtagactgggttcgccagcctccaggaaagggtctggagtggctgggagtaatatggggtggtggaagcacaaattataattcagctctcatgtccagactgagcatcagcaaagacaactccaagagccaagttttcttaaaaatgaacagtctgcaaactgatgacacagccatgtactactgtgccaaacatagtcattactatgctatggactactggggtcaaggaacctcagtcaccgtctcctcag	Exp262_P8_ApoFrE_IgH_C8-P345	IGHV2-9*01	IGHD2-12*01	IGHJ4*01	3	AKHSHYYAMDY	11		aacattgtgctgacccaatctccagcttctttggctgtgtctctagggcagagggccaccatatcctgcagagccagtgaaagtgttgatagttatggcaatagttttatgcactggtaccagcagaaaccaggacagccacccaaactcctcatctatcttgcatccaacctagaatctggggtccctgccaggttcagtggcagtgggtctaggacagacttcaccctcaccattgatcctgtggaggctgatgatgctgcaacctattactgtcagcaaaataatgaggatccgtacacgttcggaggggggaccaagctggaaataaaac	Exp262_P8_ApoFrE_IgK_C8-P630	IGKV3-10*01		IGKJ2*01	0	QQNNEDPYT	9
	1830 / 1873	Polyreactive				x	x	x	3	1	1.015			gaggtccagctgcaacaatctggacctgagctggtgaagcctggggcttcagtgaagatatcctgtaaggcttctggatacacgttcactgactactacatgaactgggtgaagcagagccatggaaagagccttgagtggattggagatattaatcctaacaatggtggtactagctacaaccagaagttcaagggcaaggccacattgactgtagacaagtcctccagcacagcctacatggagctccgcagcctgacatctgaggactctgcagtctattactgtgcaagatgtgggccccactggtacttcgatgtctggggcacagggaccacggtcaccgtctcctcag	Exp261_P9_ApoFrE_IgH_F5-P345	IGHV1-26*01	IGHD1-1*02	IGHJ1*03	2	ARCGPHWYFDV	11		gacattgtgctgacacagtctcctgcttccttagctgtatctctggggcagagggccaccatctcatgcagggccagcaaaagtgtcagtacatctggctatagttatatgcactggtaccaacagaaaccaggacagccacccaaactcctcatctatcttgcatccaacctagaatctggggtccctgccaggttcagtggcagtgggtctgggacagacttcaccctcaacatccatcctgtggaggaggaggatgctgcaacctattactgtcagcacagtagggagcttccgtggacgttcggtggaggcaccaagctggaaatcaaac	Exp261_P9_ApoFrE_IgK_F5-P630	IGKV3-12*01		IGKJ1*01	2	QHSRELPWT	9
	1831 / 1874										1.205			caggttcacctacaacagtctggttctgaactgaggagtcctgggtcttcagtaaagctgtcatgcaaggattttgattcagaagtcttccctattgcttatatgagttgggtaaggcagaagcctgggcatggatttgaatggattggaggcatactcccaagtattggtagaacaatctatggagagaagtttgaggacaaagccacattggatgcagacacactgtccaacacagcctacttggagctcaacagtctgacatccgaggactctgctatctactactgtgcaagggaggcttattactacggtagtagctacgtaggatacttcgatgtctggggcacagggaccacggtcaccgtctcctcag	Exp262_P8_ApoFrE_IgH_C10-P345	IGHV15-2*01	IGHD1-1*01	IGHJ1*03	1	AREAYYYGSSYVGYFDV	17		gacattgtgctgacacagtctcctgcttccttagctgtatctctggggcagagggccaccatctcatgcagggccagcaaaagtgtcagtacatctggctatagttatatgcactggtaccaacagaaaccaggacagccacccaaactcctcatctatcttgcatccaacctagaatctggggtccctgccaggttcagtggcagtgggtctgggacagacttcaccctcaacatccatcctgtggaggaggaggatgctgcaacctattactgtcagcacagtagggagcttccgtacacgttcggaggggggaccaagctggaaataaaac	Exp262_P8_ApoFrE_IgK_C10-P630	IGKV3-12*01		IGKJ2*01	2	QHSRELPYT	9
	1832 / 1875										0.945			caggtccaactgcagcagcctgggactgaactggtgaagcctggggcttcagtgaagctgtcctgcaaggcttctggctacaccttcaccagctactggatgcactgggtgaagcagaggcctggacaaggccttgagtggattggaaatattaatcctagcaatggtggtactaactacaatgagaagttcaagagcaaggccacactgactgtagacaaatcctccagcacagcctacatgcagctcagcagcctgacatctgaggactctgcggtctattattgtgcaagatccactacggtagtaggggttgactactggggccaaggcaccactctcacagtctcctcag	Exp262_P8_ApoFrE_IgH_C3-P345	IGHV1-53*01	IGHD1-1*01	IGHJ2*01	1	ARSTTVVGVDY	11		gacattgtgctgacacagtctcctgcttccttagctgtatctctggggcagagggccaccatctcatgcagggccagcaaaagtgtcagtacatctggctatagttatatgcactggtaccaacagaaaccaggacagccacccaaactcctcatctatcttgcatccaacctagaatctggggtccctgccaggttcagtggcagtgggtctgggacagacttcaccctcaacatccatcctgtggaggaggaggatgctgcaacctattactgtcagcacagtagggagcttccattcacgttcggctcggggacaaagttggaaataaaac	Exp262_P8_ApoFrE_IgK_C3-P630	IGKV3-12*01		IGKJ4*01	2	QHSRELPFT	9
	1833 / 1876					x		x	2		1.045			gaggttcagctgcagcagtctggggctgagcttgtgaggccaggggcctcagtcaagttgtcctgcacagcttctggctttaacattaaagacgactatatgcactgggtgaagcagaggcctgaacagggcctggagtggattggatggattgatcctgagaatggtgatactgaatatgcctcgaagttccagggcaaggccactataacagcagacacatcctccaacacagcctacctgcagctcagcagcctgacatctgaggacactgccgtctattactgtacccgaaaagttgctgcttactggggccaagggactctggtcactgtctctgcag	Exp261_P9_ApoFrE_IgH_G6-P345	IGHV14-4*01	IGHD1-3*01	IGHJ3*01	2	TRKVAAY	7		gacattgtgctgacccaatctccagcttctttggctgtgtctctagggcagagggccaccatctcctgcagagccagcgaaagtgttgataattatggcattagttttatgaactggttccagcagaaaccaggacagccacccaaactcctcatctatgctgcatccaaccaaggatccggggtccctgccaggtttagtggcagtgggtctgggacagacttcagcctcaacatccatcctatggaggaggatgatactgcaatgtatttctgtcagcaaagtaaggaggttcctcggacgttcggtggaggcaccaagctggaaatcaaac	Exp261_P9_ApoFrE_IgK_G6-P630	IGKV3-2*01		IGKJ1*01	2	QQSKEVPRT	9
	1834 / 1877										0.93			gatgtacagcttcaggagtcaggacctggcctcgtgaaaccttctcagtctctgtctctcacctgctctgtcactggctactccatcaccagtggttattactggaactggatccggcagtttccaggaaacaaactggaatggatgggctacataagctacgatggtagcaataactacaacccatctctcaaaaatcgaatctccatcactcgtgacacatctaagaaccagtttttcctgaagttgaattctgtgactactgaggacacagccacatattactgtgcaagagactatgattacggagactactggggccaaggcaccactctcacagtctcctcag	Exp262_P8_ApoFrE_IgH_B8-P345	IGHV3-6*01	IGHD2-4*01	IGHJ2*01	1	ARDYDYGDY	9		gacattgtgctgacccaatctccagcttctttggctgtgtctctagggcagagggccaccatctcctgcagagccagcgaaagtgttgataattatggcattagttttatgaactggttccaacagaaaccaggacagccacccaaactcctcatctatgctgcatccaaccaaggatccggggtccctgccaggtttagtggcagtgggtctgggacagacttcagcctcaacatccatcctatggaggaggatgatactgcaatgtatttctgtcagcaaagtaaggaggttcctcggacgttcggtggaggcaccaagctggaaatcaaac	Exp262_P8_ApoFrE_IgK_B8-P630	IGKV3-2*01		IGKJ1*01	2	QQSKEVPRT	9
	1835 / 1878										0.925			caggtccagctgcagcagtctggacctgagctggtgaagcctggggcttcagtgaagatatcctgcaaggcttctggctacagcttcacaagctactatatacactgggtgaagcagaggcctggacagggacttgagtggattggatggatttatcctggaagtggtaatactaagtacaatgagaagttcaagggcaaggccacactgacggcagacacatcctccagcactgcctacatgcagctcagcagcctaacatctgaggactctgcggtctattactgtgcaagaggttttactacggtagtagctacagactttgactactggggccaaggcaccactctcacagtctcctcag	Exp262_P8_ApoFrE_IgH_G2-P345	IGHV1-66*01	IGHD1-1*01	IGHJ2*01	1	ARGFTTVVATDFDY	14		gacattgtgctgacccaatctccagcttctttggctgtgtctctagggcagagggccaccatctcctgcaaggccagccaaagtgttgattatgatggtgatagttatatgaactggtaccaacagaaaccaggacagccacccaaactcctcatctatgctgcatccaatctagaatctgggatcccagccaggtttagtggcagtgggtctgggacagacttcaccctcaacatccatcctgtggaggaggaggatgctgcaacctattactgtcagcaaagtaatgaggatcggacgttcggtggaggcaccaagctggaaatcaaac	Exp262_P8_ApoFrE_IgK_G2-P630	IGKV3-4*01		IGKJ1*01	1	QQSNEDRT	8
	1836 / 1879										0.885			caggttcagctgcagcagtctggacctgagctggtgaagcctggggcctcagtgaagatttcctgcaaggcttctggctacgcattcagtagctcctggatgaactgggtgaagcagaggcctggaaagggtcttgagtggattggacggatttatcctggagatggagatactaactacaatgggaagttcaagggcaaggccacactgactgcagacaaatcctccagcacagcctacatgcaactcagcagcctgacatctgaggactctgcggtctacttctgtgcaagatccgattactacggtagtagctacgggggatattactatgctatggactactggggtcaaggaacctcagtcaccgtctcctcag	Exp262_P8_ApoFrE_IgH_B4-P345	IGHV1-82*01	IGHD1-1*01	IGHJ4*01	1	ARSDYYGSSYGGYYYAMDY	19		gacattgtgctgacccaatctccagcttctttggctgtgtctctagggcagagggccaccatatcctgcagagccagtgaaagtgttgatagttatggcaatagttttatgcactggtaccagcagaaaccaggacagccacccaaactcctcatctatcgtgcatccaacctagaatctgggatccctgccaggttcagtggcagtgggtctaggacagacttcaccctcaccattaatcctgtggaggctgatgatgttgcaacctattactgtcagcaaagtaatgaggatccgtggacgttcggtggaggcaccaagctggaaatcaaac	Exp262_P8_ApoFrE_IgK_B4-P630	IGKV3-5*01		IGKJ1*01	0	QQSNEDPWT	9
	1837 / 1880							x	1		1.245			gaagtgatgctggtggagtctgggggaggcttagtgaagcctggagggtccctgaaactctcctgtgcagcctctggattcactttcagtagctataccatgtcttgggttcgccagactccggagaagaggctggagtgggtcgcaaccattagtggtggtggtggtaacacctactatccagacagtgtgaagggtcgattcaccatctccagagacaatgccaagaacaccctgtacctgcaaatgagcagtctgaggtctgaggacacggccttgtattactgtgcaagaaaatggttactagactatgctatggactactggggtcaaggaacctcagtcaccgtctcctcag	Exp262_P8_ApoFrE_IgH_D5-P345	IGHV5-9*01	IGHD2-3*01	IGHJ4*01	2	ARKWLLDYAMDY	12		gacattgtgctaacacagtctcctgcttccttagctgtatctctggggcagagggccaccatctcatgcagggccagccaaagtgtcagtacatctagctatagttatatgcactggtaccaacagaaaccaggacagccacccaaactcctcatcaagtatgcatccaacctagaatctggggtccctgccaggttcagtggcagtgggtctgggacagacttcaccctcaacatccatcctgtggaggaggaggatactgcaacatattactgtcagcacagttgggagattcctcccacgttcggaggggggaccaagctggaaataaaac	Exp262_P8_ApoFrE_IgK_D5-P630	IGKV3-7*01		IGKJ2*01	1	QHSWEIPPT	9
	1838 / 1881										2.29			caggttcagctgcagcagtctggggctgagctggtgaagcctggggcctcagtgaagatttcctgcaaagcttctggctacgcattcagtagctactggatgaactgggtgaagcagaggcctggaaagggtcttgagtggattggacagatttatcctggagatggtgatactaactacaacggaaagttcaagggcaaggccacactgactgcagacaaatcctccagcacagcctacatgcagctcagcagcctgacctctgaggactctgcggtctatttctgtgcaagaggttacttccactggtacttcgatgtctggggcacagggaccacggtcaccgtctcctcag	Exp262_P8_ApoFrE_IgH_E8-P345	IGHV1-80*01	IGHD2-3*01	IGHJ1*03	2	ARGYFHWYFDV	11		gaaaatgtgctcacccagtctccagcaataatggctgcctctctggggcagaaggtcaccatgacctgcagtgccagctcaagtgtaagttccagttacttgcactggtaccagcagaagtcaggcgcttcccccaaacccttgattcataggacatccaacctggcttctggagtcccagctcgcttcagtggcagtgggtctgggacctcttactctctcacaatcagcagcgtggaggctgaagatgatgcaacttattactgccagcagtggagtggttacccatggacgttcggtggaggcaccaagctggaaatcaaac	Exp262_P8_ApoFrE_IgK_E8-P630	IGKV4-58*01		IGKJ1*01	0	QQWSGYPWT	9
	1840 / 1883										0.915			caggttcagctgcagcagtctggggctgagctggtgaagcctggggcctcagtgaagatttcctgcaaagcttctggctacgcattcagtagctactggatgaactgggtgaagcagaggcctggaaagggtcttgagtggattggacagatttatcctggagatggtgatactaactacaacggaaagttcaagggcaaggccacactgactgcagacaaatcctccagcacagcctacatgcagctcagcagcctgacctctgaggactctgcggtctatttctgtgcaagagaggcctatggttacgagatggactactggggtcaaggaacctcagtcaccgtctcctcag	Exp262_P8_ApoFrE_IgH_E5-P345	IGHV1-80*01	IGHD2-2*01	IGHJ4*01	1	AREAYGYEMDY	11		caaattgttctcacccagtctccagcactcatgtctgcatctccaggggagaaggtcaccatgacctgcagtgccagctcaagtgtaagttacatgtactggtaccagcagaagccaagatcctcccccaaaccctggatttatctcacatccaacctggcttctggagtccctgctcgcttcagtggcagtgggtctgggacctcttactctctcacaatcagcagcatggaggctgaagatgctgccacttattactgccagcagtggagtagtaacccattcacgttcggctcggggacaaagttggaaataaaac	Exp262_P8_ApoFrE_IgK_E5-P630	IGKV4-68*01		IGKJ4*01	0	QQWSSNPFT	9
	1841 / 1884										1.23			caggtccagctgcagcagtctggagctgagctggtgaaacccggggcatcagtgaagctgtcctgcaaggcttctggctacaccttcactgagtatactatacactgggtaaagcagaggtctggacagggtcttgagtggattgggtggttttaccctggaagtggtagtataaagtacaatgagaaattcaaggacaaggccacattgactgcggacaaatcctccagcacagtctatatggagcttagtagattgacatctgaagactctgcggtctatttctgtgcaagacacgaaggtacctactatagtaactacgtagctttctcctggtttgcttactggggccaagggactctggtcactgtctctgcag	Exp261_P9_ApoFrE_IgH_B1-P345	IGHV1-62-2*01	IGHD2-5*01	IGHJ3*01	2	ARHEGTYYSNYVAFSWFAY	19		caaattgttctctcccagtctccagcaatcctgtctgcatctccaggggagaaggtcacaatgacttgcagggccagctcaagtgtaagttacatgcactggtaccagcagaagccaggatcctcccccaaaccctggatttatgccacatccaacctggcttctggagtccctgctcgcttcagtggcagtgggtctgggacctcttactctctcacaatcagcagagtggaggctgaagatgctgccacttattactgccagcagtggagtagtaacccgtacacgttcggaggggggaccaagctggaaataaaac	Exp261_P9_ApoFrE_IgK_B1-P630	IGKV4-72*01		IGKJ2*01	0	QQWSSNPYT	9
	1842 / 1885										1.065			gagttccagctgcagcagtctggacctgagctggtgaagcctggcgcttcagtgaagatatcctgcaaggcttctggttactcattcactgactacaacatgaactgggtgaagcagagcaatggaaagagccttgagtggattggagtaattaatcctaactatggtactactagctacaatcagaagttcaagggcaaggccacattgactgtagaccaatcttccagcacagcctacatgcagctcaacagcctgacatctgaggactctgcagtctattactgtgcaagcttcatctactatggtaactacggggcttactggggccaagggactctggtcactgtctctgcag	Exp262_P8_ApoFrE_IgH_A4-P345	IGHV1-39*01	IGHD2-1*01	IGHJ3*01	0	ASFIYYGNYGAY	12		caaattgttctcacccagtctccagcaatcatgtctgcatctctaggggaacgggtcaccatgacctgcactgccagctcaagtgtaagttccagttacttgcactggtaccagcagaagccaggatcctcccccaaactctggatttatagcacatccaacctggcttctggagtcccagctcgcttcagtggcagtgggtctgggacctcttactctctcacaatcagcagcatggaggctgaagatgctgccacttattactgccaccagtatcatcgttccccactcacgttcggtgctgggaccaagctggagctgaaac	Exp262_P8_ApoFrE_IgK_A4-P630	IGKV4-74*01		IGKJ5*01	3	HQYHRSPLT	9
	1843 / 1886										0.985			gatgtacagcttcaggagtcaggacctggcctcgtgaaaccttctcagtctctgtctctcacctgctctgtcactggctactccatcaccagtggttattactggaactggatccggcagtttccaggaaacaaactggaatggatgggctacataagctacgatggtagcaataactacaacccatctctcaaaaatcgaatctccatcactcgtgacacatctaagaaccagtttttcctgaagttgaattctgtgactactgaggacacagccacatattactgtgcaagagagggtagtagctacgattactatgctatggactactggggtcaaggaacctcagtcaccgtctcctcag	Exp262_P8_ApoFrE_IgH_D9-P345	IGHV3-6*01	IGHD1-1*01	IGHJ4*01	1	AREGSSYDYYAMDY	14		caaattgttctcacccagtctccagcaatcatgtctgcatctctaggggaacgggtcaccatgacctgcactgccagctcaagtgtaagttccagttacttgcactggtaccagcagaagccaggatcctcccccaaactctggatttatagcacatccaacctggcttctggagtcccagctcgcttcagtggcagtgggtctgggacctcttactctctcacaatcagcagcatggaggctgaagatgctgccacttattactgccaccagtatcatcgttccccacggacgttcggtggaggcaccaagctggaaatcaaac	Exp262_P8_ApoFrE_IgK_D9-P630	IGKV4-74*01		IGKJ1*01	4	HQYHRSPRT	9
	1844 / 1887										1.235			gaggtccagctgcaacagtctggacctgtgctggtgaagcctggggcttcagtgaagatgtcctgtaaggcttctggatacacattcactgactactatatgaactgggtgaagcagagccatggaaagagccttgagtggattggagttattaatccttacaacggtggtactagctacaaccagaagttcaagggcaaggccacattgactgttgacaagtcctccagcacagcctacatggagctcaacagcctgacatctgaggactctgcagtctattactgtgcaagacgcttacgaagggactatgctatggactactggggtcaaggaacctcagtcaccgtctcctcag	Exp262_P8_ApoFrE_IgH_G11-P345	IGHV1-19*01	IGHD1-1*01	IGHJ4*01	4	ARRLRRDYAMDY	12		gacattgtgatgacccagtctcacaaattcatgtccacatcagtaggagacagggtcagcatcacctgcaaggccagtcaggatgtgagtactgctgtagcctggtatcaacagaaaccaggacaatctcctaaactactgatttactcggcatcctaccggtacactggagtccctgatcgcttcactggcagtggatctgggacggatttcactttcaccatcagcagtgtgcaggctgaagacctggcagtttattactgtcagcaacattatagtactcctcggacgttcggtggaggcaccaagctggaaatcaaac	Exp262_P8_ApoFrE_IgK_G11-P630	IGKV6-17*01		IGKJ1*01	2	QQHYSTPRT	9
	1845 / 1888										0.995			gaggtgcagctggtggagtctgggggagacttagtgaagcctggagggtccctgaaactctcctgtgcagcctctggattcactttcagtagctatggcatgtcttgggttcgccagactccagacaagaggctggagtgggtcgcaaccattagtagtggtggtagttacacctactatccagacagtgtgaaggggcgattcaccatctccagagacaatgccaagaacaccctgtacctgcaaatgagcagtctgaagtctgaggacacagccatgtattactgtgcaagacatggctacggtagtagctactggtacttcgatgtctggggcacagggaccacggtcaccgtctcctcag	Exp261_P9_ApoFrE_IgH_G7-P345	IGHV5-6*01	IGHD1-1*01	IGHJ1*03	2	ARHGYGSSYWYFDV	14		gacattgtgatgacccagtctcacaaattcatgtccacatcagtaggagacagggtcagcatcacctgcaaggccagtcaggatgtgggtactgctgtagcctggtatcaacagaaaccagggcaatctcctaaactactgatttactgggcatccacccggcacactggagtccctgatcgcttcacaggcagtggatctgggacagatttcactctcaccattagcaatgtgcagtctgaagacttggcagattatttctgtcagcaatatagcagctatccgtacacgttcggaggggggaccaagctggaaataaaac	Exp261_P9_ApoFrE_IgK_G7-P630	IGKV6-23*01		IGKJ2*01	0	QQYSSYPYT	9
	1846 / 1889	Polyreactive		x	x	x	x	x	5	3	1.375			gaggttcagctgcagcagtctggacctgagctggtgaagcctggggcttcagtgaagatatcctgcaaggcttctggttactcattcactggctactacatgcactgggtgaagcagagccatggaaatatcctcgattggattggatatatttatccttacaatggtgtttctagctacaaccagaaattcaagggcaaggccacattgactgtagacaagtcctctagcacagcctacatggagctccgcagcctgacatctgaggactctgcagtctattactgtgcaagatcccctatttggtacggtagtagtacggggtacttcgatgtctggggcacagggaccacggtcaccgtctcctcag	Exp262_P8_ApoFrE_IgH_B7-P345	IGHV1-31*01	IGHD1-1*01	IGHJ1*03	1	ARSPIWYGSSTGYFDV	16		gacattgtgatgacccagtctcacaaattcatgtccacatcagtaggagacagggtcagcatcacctgcaaggccagtcaggatgtgagtactgctgtagcctggtatcaacaaaaaccagggcaatctcctaaactactgatttactgggcatccacccggcacactggagtccctgatcgcttcacaggcagtggatctgggacagattatactctcaccatcagcagtgtgcaggctgaagacctggcactttattactgtcagcaacattatagcactccgtggacgttcggtggaggcaccaagctggaaatcaaac	Exp262_P8_ApoFrE_IgK_B7-P630	IGKV6-25*01		IGKJ1*01	1	QQHYSTPWT	9
	1847 / 1890	Polyreactive and autoreactive		x	x	x	x	x	5	5	5.9775	Cytoplasmic+nuclear		caggtccaactgcagcagcctggggctgagctggtaaagcctggggcttcagtgaagttgtcctgcaaggcttctggctacactttcaccagctactggatgcactgggtgaagcagaggcctggacaaggccttgagtggattggaatgattcatcctaatagtggtagtactaactacaatgagaagttcaagagcaaggccacactgactgtagacaaatcctccagcacagcctacatgcaactcagcagcctgacatctgaggactctgcggtctattactgtgcaagaaaaccttattactacggtagtagctacacggcggactactggggccaaggcaccactctcacagtctcctcag	Exp261_P9_ApoFrE_IgH_H8-P345	IGHV1-64*01	IGHD1-1*01	IGHJ2*01	2	ARKPYYYGSSYTADY	15		gacattgtgatgtcacagtctccatcctccctggctgtgtcagcaggagagaaggtcactatgagctgcaaatccagtcagagtctgctcaacagtagaacccgaaagaactacttggcttggtaccagcagaaaccagggcagtctcctaaactgctgatctactgggcatccactagggaatctggggtccctgatcgcttcacaggcagtggatctgggacagatttcactctcaccatcagcagtgtgcaggctgaagacctggcagtttattactgcaagcaatcttataatctattcacgttcggctcggggacaaagttggaaataaaac	Exp261_P9_ApoFrE_IgK_H8-P630	IGKV8-21*01		IGKJ4*01	1	KQSYNLFT	8
	1848 / 1891										0.945			gaggtccagctgcaacagtctggacctgagctggtgaagcctggggcttcagtgaagatgtcctgcaaggcttctggatacacattcactgactacaacatgcactgggtgaagcagagccatggaaagagccttgagtggattggatatattaaccctaacaatggtggtactagctacaaccagaagttcaagggcaaggccacattgactgtaaacaagtcctccagcacagcctacatggagctccgcagcctgacatcggaggattctgcagtctattactgtgcaagatggtttattactacggtagtagccgcatattactatgctatggactactggggtcaaggaacctcagtcaccgtctcctcag	Exp261_P9_ApoFrE_IgH_H2-P345	IGHV1-22*01	IGHD1-1*01	IGHJ4*01	1	ARWFITTVVAAYYYAMDY	18		gacattgtgatgacacagtctccatcctccctggctatgtcagtaggacagaaggtcactatgagctgcaagtccagtcagagccttttaaatagtagcaatcaaaagaactatttggcctggtaccagcagaaaccaggacagtctcctaaacttctggtatactttgcatccactagggaatctggggtccctgatcgcttcataggcagtggatctgggacagatttcactcttaccatcagcagtgtgcaggctgaagacctggcagattacttctgtcagcaacattatagcactccattcacgttcggctcggggacaaagttggaaataaaac	Exp261_P9_ApoFrE_IgK_H2-P630	IGKV8-24*01		IGKJ4*01	1	QQHYSTPFT	9
	1849 / 1892										0.93			caggcttatctacagcagtctggggctgagctggtgaggcctggggcctcagtgaagatgtcctgcaaggcttctggctacacatttaccagttacaatatgcactgggtaaagcagacacctagacagggcctggaatggattggagctatttatccaggaaatggtgatacttcctacaatcagaagttcaagggcaaggccacactgactgtagacaaatcctccagcacagcctacatgcagctcagcagcctgacatctgaagactctgcggtctatttctgtgcaagattgcgggtaggggggtactactttgactactggggccaaggcaccactctcacagtctcctcag	Exp262_P8_ApoFrE_IgH_F11-P345	IGHV1-12*01	IGHD1-1*02	IGHJ2*01	2	ARLRVGGYYFDY	12		caggctgttgtgactcaggaatctgcactcaccacatcacctggtgaaacagtcacactcacttgtcgctcaagtactggggctgttacaactagtaactatgccaactgggtccaagaaaaaccagatcatttattcactggtctaataggtggtaccaacaaccgagctccaggtgttcctgccagattctcaggctccctgattggagacaaggctgccctcaccatcacaggggcacagactgaggatgaggcaatatatttctgtgctctatggtacagcaaccattgggtgttcggtggaggaaccaaactgactgtcctag	Exp262_P8_ApoFrE_IgL_F11-P631	IGLV1*01		IGLJ1*01	1	ALWYSNHWV	9
	1850 / 1892	Polyreactive and autoreactive		x	x	x	x	x	5	5	5.48	Cytoplasmic		caggtccaactgcagcagcctggggctgagcttgtgaagcctggggcttcagtgaagatgtcctgcaaggcttctggctacaccttcaccagctactggataacctgggtgaagcagaggcctggacaaggccttgagtggattggagatatttatcctggtagtggtagtactaactacaatgagaagttcaagagcaaggccacactgactgtagacacatcctccagcacagcctacatgcagctcagcagcctgacatctgaggactctgcggtctattactgtgcaagaaggtctagacccttttactacggtagcaggtttgcttactggggccaagggactctggtcactgtctctgcag	Exp261_P9_ApoFrE_IgH_B8-P345	IGHV1-55*01	IGHD1-1*01	IGHJ3*01	4	ARRSRPFYYGSRFAY	15		caggctgttgtgactcaggaatctgcactcaccacatcacctggtgaaacagtcacactcacttgtcgctcaagtactggggctgttacaactagtaactatgccaactgggtccaagaaaaaccagatcatttattcactggtctaataggtggtaccaacaaccgagctccaggtgttcctgccagattctcaggctccctgattggagacaaggctgccctcaccatcacaggggcacagactgaggatgaggcaatatatttctgtgctctatggtacagcaaccattgggtgttcggtggaggaaccaaactgactgtcctag	Exp261_P9_ApoFrE_IgL_B8-P631	IGLV1*01		IGLJ1*01	1	ALWYSNHWV	9
	1851 / 2212										0.945			gaggtgcagctggtggagtctgggggaggcttagtgaagcctggagggtccctgaaactctcctgtgcagcctctggattcactttcagtgactatggaatgcactgggttcgtcaggctccagagaaggggctggagtgggttgcatacattagtagtggcagtagtaccatctactatgcagacacagtgaagggccgattcaccatctccagagacaatgccaagaacaccctgttcctgcaaatgaccagtctgaggtctgaggacacggccatgtattactgtgcaagggggagccgaggcgactactggggccaaggcaccactctcacagtctcctcag	Exp261_P9_ApoFrE_IgH_F4-P345_R	IGHV5-17*01	IGHD3-2*02	IGHJ2*01	2	ARGSRGDY	8		caggctgttgtgactcaggaatctgcactcaccacatcacctggtgaaacagtcacactcacttgtcgctcaagtactggggctgttacaactagtaactatgccaactgggtccaagaaaaaccagatcatttattcactggtctaataggtggtaccaacaaccgagctccaggtgttcctgccagattctcaggctccctgattggagacaaggctgccctcaccatcacaggggcacagactgaggatgaggcaatatatttctgtgctctatggtacagcaaccactgggtgttcggtggaggaaccaaactgactgtcctag	Exp261_P9_ApoFrE_IgL_F4-P631	IGLV1*01		IGLJ1*01	1	ALWYSNHWV	9
	1852 / 2212										1.38			gaggtgcagctggtggagtctgggggagacttagtgaagcctggagggtccctgaaactctcctgtgcagcctctggattcactttcagtagctatggcatgtcttgggttcgccagactccagacaagaggctggagtgggtcgcaaccattagtagtggtggtagttacacctactatccagacagtgtgaaggggcgattcaccatctccagagacaatgccaagaacaccctgtacctgcaaatgagcagtctgaagtctgaggacacagccatgtattactgtgcaagacagaagaaggactggtacttcgatgtctggggcacagggaccacggtcaccgtctcctcag	Exp262_P8_ApoFrE_IgH_E3-P345	IGHV5-6*01	IGHD1-1*01	IGHJ1*03	3	ARQKKDWYFDV	11		caggctgttgtgactcaggaatctgcactcaccacatcacctggtgaaacagtcacactcacttgtcgctcaagtactggggctgttacaactagtaactatgccaactgggtccaagaaaaaccagatcatttattcactggtctaataggtggtaccaacaaccgagctccaggtgttcctgccagattctcaggctccctgattggagacaaggctgccctcaccatcacaggggcacagactgaggatgaggcaatatatttctgtgctctatggtacagcaaccactgggtgttcggtggaggaaccaaactgactgtcctag	Exp262_P8_ApoFrE_IgL_E3-P631	IGLV1*01		IGLJ1*01	1	ALWYSNHWV	9

## Sheet: FRET(+) transitional 1 B
				Polyreactivity							Autoreactivity (FLOWMIST)			Heavy Chain									Light chain
						x	Reactive	x	Strongly reactive		>3 considered autoreactive
	Antibody name	Auto-/Polyreactivity result		KLH	Insulin	LPS	ssDNA	dsDNA	TOTAL	STRONG	MFI ratio	Pattern		VDJ sequence	Sequence ID IgH	V_CALL	D_CALL	J_CALL	cdr3_aa_positive charges	cdr3_aa_sequence	cdr3_aa_length		VJ sequence	Sequence ID IgL	V_CALL	D_CALL	J_CALL	cdr3_aa_positive charges	cdr3_aa_sequence	cdr3_aa_length
	1532 / 1604										0.9			caggtccagctgcagcagtctggagctgagctggtgaaacccggggcatcagtgaagctgtcctgcaaggcttctggctacaccttcactgagtatactatacactgggtaaagcagaggtctggacagggtcttgagtggattgggtggttttaccctggaagtggtagtataaagtacaatgagaaattcaaggacaaggccacattgactgcggacaaatcctccagcacagtctatatggagcttagtagattgacatctgaagactctgcggtctatttctgtgcaagacacgaagatcgagatccatctatctactatggttacgacgtggggtatgctatggactactggggtcaaggaacctcagtcaccgtctcctcag	Exp261_Plate1_LiveTransitional_IgM_E12-P345	IGHV1-62-2*01	IGHD2-2*01	IGHJ4*01	3	ARHEDRDPSIYYGYDVGYAMDY	22		gacattgtgctgacccaatctccagcttctttggctgtgtctctagggcagagggccaccatctcctgcagagccagcgaaagtgttgataattatggcattagttttatgaactggttccaacagaaaccaggacagccacccaaactcctcatctatgctgcatccaaccaaggatccggggtccctgccaggtttagtggcagtgggtctgggacagacttcagcctcaacatccatcctatggaggaggatgatactgcaatgtatttctgtcagcaaagtaaggaggttcctcggacgttcggtggaggcaccaagctggaaatcaaac	Exp261_Plate1_LiveTransitional_IgK_E12-P347	IGKV3-2*01		IGKJ1*01	2	QQSKEVPRT	9
	1533 / 1605										1.1			caggtccaactgcagcagcctggggctgagcttgtgaagcctggggcttcagtgaagatgtcctgcaaggcttctggctacaccttcaccagctactggataacctgggtgaagcagaggcctggacaaggccttgagtggattggagatatttatcctggtagtggtagtactaactacaatgagaagttcaagagcaaggccacactgactgtagacacatcctccagcacagcctacatgcagctcagcagcctgacatctgaggactctgcggtctattactgtgcaagatctgggtatgattacccctggtttgcttactggggccaagggactctggtcactgtctctgcag	Exp261_Plate1_LiveTransitional_IgM_E2-P345	IGHV1-55*01	IGHD2-4*01	IGHJ3*01	1	ARSGYDYPWFAY	12		gatattgtgatgactcaggctgcaccctctgtacctgtcactcctggagagtcagtatccatctcctgcaggtctagtaagagtctcctgcatagtaatggcaacacttacttgtattggttcctgcagaggccaggccagtctcctcagctcctgatatatcggatgtccaaccttgcctcaggagtcccagacaggttcagtggcagtgggtcaggaactgctttcacactgagaatcagtagagtggaggctgaggatgtgggtgtttattactgtatgcaacatctagaatatccttacacgttcggaggggggaccaagctggaaataaaac	Exp261_Plate1_LiveTransitional_IgK_E2-P347	IGKV2-137*01		IGKJ2*01	1	MQHLEYPYT	9
	1534 / 1606										0.92			gaggtgcagctggtggagtctgggggaggcttagtgaagcctggagggtccctgaaactctcctgtgcagcctctggattcactttcagtgactatggaatgcactgggttcgtcaggctccagagaaggggctggagtgggttgcatacattagtagtggcagtagtaccatctactatgcagacacagtgaagggccgattcaccatctccagagacaatgccaagaacaccctgttcctgcaaatgaccagtctgaggtctgaggacacggccatgtattactgtgcaaggaattactacggtagtagctacttatttgactactggggccaaggcaccactctcacagtctcctcag	Exp261_Plate1_LiveTransitional_IgM_E3-P345	IGHV5-17*01	IGHD1-1*01	IGHJ2*01	1	ARNYYGSSYLFDY	13		gacatcaagatgacccagtctccatcttccatgtatgcatctctaggagagagagtcactatcacttgcaaggcgagtcaggacattaatagctatttaagctggttccagcagaaaccagggaaatctcctaagaccctgatctatcgtgcaaacagattggtagatggggtcccatcaaggttcagtggcagtggatctgggcaagattattctctcaccatcagcagcctggagtatgaagatatgggaatttattattgtctacagtatgatgagtttccgctcacgttcggtgctgggaccaagctggagctgaaac	Exp261_Plate1_LiveTransitional_IgK_E3-P347	IGKV14-111*01		IGKJ5*01	0	LQYDEFPLT	9
	1535 / 1607										1.13			cagatccagctgcagcagtctggacctgagctggtgaagcctggggcttcagtgaagatatcctgcaaggcttctggctacaccttcactgactactatataaactgggtgaagcagaggcctggacagggacttgagtggattggatggatttatcctggaagcggtaatactaagtacaatgagaagttcaagggcaaggccacattgactgtagacacatcctccagcacagcctacatgcagctcagcagcctgacctctgaggactctgcggtctatttctgtgcaagagaggccttctatgctatggactactggggtcaaggaacctcagtcaccgtctcctcag	Exp261_Plate1_LiveTransitional_IgM_E4-P345	IGHV1-84*01	IGHD3-3*01	IGHJ4*01	1	AREAFYAMDY	10		gacattgtgatgacccagtctcacaaattcatgtccacatcagtaggagacagggtcagcatcacctgcaaggccagtcaggatgtgagtactgctgtagcctggtatcaacagaaaccaggacaatctcctaaactactgatttactcggcatcctaccggtacactggagtccctgatcgcttcactggcagtggatctgggacggatttcactttcaccatcagcagtgtgcaggctgaagacctggcagtttattactgtcagcaacattatagtactccgtggacgttcggtggaggcaccaagctggaaatcaaac	Exp261_Plate1_LiveTransitional_IgK_E4-P347	IGKV6-17*01		IGKJ1*01	1	QQHYSTPWT	9
	1536 / 1608										1.03			gaggtccagctgcaacagtctggacctgagctggtgaagcctggggcttcagtgaagataccctgcaaggcttctggatacacattcactgactacaacatggactgggtgaagcagagccatggaaagagccttgagtggattggagatattaatcctaacaatggtggtactatctacaaccagaagttcaagggcaaggccacattgactgtagacaagtcctccagcacagcctacatggagctccgcagcctgacatctgaggacactgcagtctattactgtgcaagaggcgggggattacgacaggattactatgctatggactactggggtcaaggaacctcagtcaccgtctcctcag	Exp261_Plate1_LiveTransitional_IgM_E8-P345	IGHV1-18*01	IGHD2-4*01	IGHJ4*01	2	ARGGGLRQDYYAMDY	15		gacattgtgctgacacagtctcctgcttccttagctgtatctctggggcagagggccaccatctcatgcagggccagcaaaagtgtcagtacatctggctatagttatatgcactggtaccaacagaaaccaggacagccacccaaactcctcatctatcttgcatccaacctagaatctggggtccctgccaggttcagtggcagtgggtctgggacagacttcaccctcaacatccatcctgtggaggaggaggatgctgcaacctattactgtcagcacagtagggagcttccgtggacgttcggtggaggcaccaagctggaaatcaaac	Exp261_Plate1_LiveTransitional_IgK_E8-P347	IGKV3-12*01		IGKJ1*01	2	QHSRELPWT	9
	1537 / 1609										1.37			caggttcagctgcaacagtctgacgctgagttggtgaaacctggagcttcagtgaagatatcctgcaaggtttctggctacaccttcactgaccatactattcactggatgaagcagaggcctgaacagggcctggaatggattggatatatttatcctagagatggtagtactaagtacaatgagaagttcaagggcaaggccacattgactgcagacaaatcctccagcacagcctacatgcagctcaacagcctgacatctgaggactctgcagtctatttctgtgcaagatcccttattactacggtagggtacttcgatgtctggggcacagggaccacggtcaccgtctcctcag	Exp261_Plate1_LiveTransitional_IgM_E9-P345	IGHV1-78*01	IGHD1-1*01	IGHJ1*03	1	ARSLITTVGYFDV	13		gacatccagatgactcagtctccagcctccctatctgcatctgtgggagaaactgtcaccatcacatgtcgagcaagtgagaatatttacagttatttagcatggtatcagcagaaacagggaaaatctcctcagctcctggtctataatgcaaaaaccttagcagaaggtgtgccatcaaggttcagtggcagtggatcaggcacacagttttctctgaagatcaacagcctgcagcctgaagattttgggagttattactgtcaacatcattatggtactccgtggacgttcggtggaggcaccaagctggaaatcaaac	Exp261_Plate1_LiveTransitional_IgK_E9-P347	IGKV12-44*01		IGKJ1*01	2	QHHYGTPWT	9
	1538 / 1610										0.95			gaggtccagctgcaacaatctggacctgagctggtgaagcctggggcttcagtgaagatatcctgtaaggcttctggatacacgttcactgactactacatgaactgggtgaagcagagccatggaaagagccttgagtggattggagatattaatcctaacaatggtggtactagctacaaccagaagttcaagggcaaggccacattgactgtagacaagtcctccagcacagcctacatggagctccgcagcctgacatctgaggactctgcagtctattactgtgcaagagaggcgaactatggtaactacggggggtttgcttactggggccaagggactctggtcactgtctctgcag	Exp261_Plate1_LiveTransitional_IgM_F1-P345	IGHV1-26*01	IGHD2-1*01	IGHJ3*01	1	AREANYGNYGGFAY	14		caaattgttctcacccagtctccagcaatcatgtctgcatctccaggggagaaggtcaccatgacctgcagtgccagctcaagtgtaagttacatgcactggtaccagcagaagtcaggcacctcccccaaaagatggatttatgacacatccaaactggcttctggagtccctgctcgcttcagtggcagtgggtctgggacctcttactctctcacaatcagcagcatggaggctgaagatgctgccacttattactgccagcagtggagtagtaacccacccatgacgttcggtggaggcaccaagctggaaatcaaac	Exp261_Plate1_LiveTransitional_IgK_F1-P347	IGKV4-59*01		IGKJ1*01	0	QQWSSNPPMT	10
	1539 / 1611										1.48			caggtccaactgcagcagcctggggctgaactggtgaagcctggggcttcagtgaaggtgtcctgcaaggcttctggctacaccttcaccagctactggatgcactgggtgaagcagaggcctggccaaggccttgagtggattggaaggattcatccttctgatagtgatactaactacaatcaaaagttcaagggcaaggccacattgactgtagacaaatcctccagcacagcctacatgcagctcagcagcctgacatctgaggactctgcggtctattactgtgcaataaggggatactacggtagtacccattactatgctatggactactggggtcaaggaacctcagtcaccgtctcctcag	Exp261_Plate1_LiveTransitional_IgM_F2-P345	IGHV1-74*01	IGHD1-1*01	IGHJ4*01	2	AIRGYYGSTHYYAMDY	16		gacattgtgatgacccagtctcacaaattcatgtccacatcagtaggagacagggtcagcatcacctgcaaggccagtcaggatgtgggtactgctgtagcctggtatcaacagaaaccagggcaatctcctaaactactgatttactgggcatccacccggcacactggagtccctgatcgcttcacaggcagtggatctgggacagatttcactctcaccattagcaatgtgcagtctgaagacttggcagattatttctgtcagcaatatagcagctatccgctcacgttcggaggggggaccaagctggaaataaaac	Exp261_Plate1_LiveTransitional_IgK_F2-P347	IGKV6-23*01		IGKJ2*01	0	QQYSSYPLT	9
	1540 / 1612										1.25			caggtccagctgcagcagtctggagctgagctggtaaggcctgggacttcagtgaaggtgtcctgcaaggcttctggatacgccttcactaattacttgatagagtgggtaaagcagaggcctggacagggccttgagtggattggagtgattaatcctggaagtggtggtactaactacaatgagaagttcaagggcaaggcaacactgactgcagacaaatcctccagcactgcctacatgcagctcagcagcctgacatctgaggactctgcggtctatttctgtgcaagaaggactacggtagtagagggtgactactggggccaaggcaccactctcacagtctcctcag	Exp261_Plate1_LiveTransitional_IgM_F5-P345	IGHV1-54*01	IGHD1-1*01	IGHJ2*01	2	ARRTTVVEGDY	11		gacattgtgatgtcacagtctccatcctccctagctgtgtcagttggagagaaggttactatgagctgcaagtccagtcagagccttttatatagtagcaatcaaaagaactacttggcctggtaccagcagaaaccagggcagtctcctaaactgctgatttactgggcatccactagggaatctggggtccctgatcgcttcacaggcagtggatctgggacagatttcactctcaccatcagcagtgtgaaggctgaagacctggcagtttattactgtcagcaatattatagctatccttacacgttcggaggggggaccaagctggaaataaaac	Exp261_Plate1_LiveTransitional_IgK_F5-P347	IGKV8-30*01		IGKJ2*01	0	QQYYSYPYT	9
	1541 / 1613	Polyreactive		x		x	x	x	4		1.97667			caggtccagctgcagcagtctggagctgagctggtgaaacccggggcatcagtgaagctgtcctgcaaggcttctggctacaccttcactgagtatactatacactgggtaaagcagaggtctggacagggtcttgagtggattgggtggttttaccctggaagtggtagtataaagtacaatgagaaattcaaggacaaggccacattgactgcggacaaatcctccagcacagtctatatggagcttagtagattgacatctgaagactctgcggtctatttctgtgcaagacacgaagaggaattcgttactacggtagtagctccctttgactactggggccaaggcaccactctcacagtctcctcag	Exp261_Plate1_LiveTransitional_IgM_F6-P345	IGHV1-62-2*01	IGHD1-1*01	IGHJ2*01	2	ARHEEEFVTTVVAPFDY	17		caaattcttctcacccagtctccagcaatcatgtctgcatctccaggggagaaggtcaccatgacctgcagtgccagctcaagtgtaagttacatgcactggtaccagcagaagccaggatcctcgcccaaaccctggatttatgacacatccaacctggcttctggattccctgctcgcttcagtggcagtgggtctgggacctcttactctctcataatcagcagcatggaggctgaagatgctgccacttattactgccatcagcggagtagttacccgctcacgttcggtgctgggaccaagctggagctgaaac	Exp261_Plate1_LiveTransitional_IgK_F6-P347	IGKV4-69*01		IGKJ5*01	2	HQRSSYPLT	9
	1542 / 1614										0.9			gatgtacagcttcaggagtcaggacctggcctcgtgaaaccttctcagtctctgtctctcacctgctctgtcactggctactccatcaccagtggttattactggaactggatccggcagtttccaggaaacaaactggaatggatgggctacataagctacgatggtagcaataactacaacccatctctcaaaaatcgaatctccatcactcgtgacacatctaagaaccagtttttcctgaagttgaattctgtgactactgaggacacagccacatattactgtgcaagctactatagtaactactggtacttcgatgtctggggcacagggaccacggtcaccgtctcctcag	Exp261_Plate1_LiveTransitional_IgM_F9-P345	IGHV3-6*01	IGHD2-5*01	IGHJ1*03	0	ASYYSNYWYFDV	12		gacatcaagatgacccagtctccatcttccatgtatgcatctctaggagagagagtcactatcacttgcaaggcgagtcaggacattaatagctatttaagctggttccagcagaaaccagggaaatctcctaagaccctgatctatcgtgcaaacagattggtagatggggtcccatcaaggttcagtggcagtggatctgggcaagattattctctcaccatcagcagcctggagtatgaagatatgggaatttattattgtctacagtatgatgagtttccgtggacgttcggtggaggcaccaagctggaaatcaaac	Exp261_Plate1_LiveTransitional_IgK_F9-P347	IGKV14-111*01		IGKJ1*01	0	LQYDEFPWT	9
	1543 / 1615										0.89			gaggtccagctgcaacaatctggacctgagctggtgaagcctggggcttcagtgaagatatcctgtaaggcttctggatacacgttcactgactactacatgaactgggtgaagcagagccatggaaagagccttgagtggattggagatattaatcctaacaatggtggtactagctacaaccagaagttcaagggcaaggccacattgactgtagacaagtcctccagcacagcctacatggagctccgcagcctgacatctgaggactctgcagtctattactgtgcaagatcagatgatggttcttactggggccaagggactctggtcactgtctctgcag	Exp261_Plate1_LiveTransitional_IgM_G10-P345	IGHV1-26*01	IGHD2-3*01	IGHJ3*01	1	ARSDDGSY	8		caaattgttctcacccagtctccagcaatcatgtctgcatctccaggggagaaggtcaccataacctgcagtgccagctcaagtgtaagttacatgcactggttccagcagaagccaggcacttctcccaaactctggatttatagcacatccaacctggcttctggagtccctgctcgcttcagtggcagtggatctgggacctcttactctctcacaatcagccgaatggaggctgaagatgctgccacttattactgccagcaaaggagtagttacccattcacgttcggctcggggacaaagttggaaataaaac	Exp261_Plate1_LiveTransitional_IgK_G10-P347	IGKV4-57*01		IGKJ4*01	1	QQRSSYPFT	9
	1544 / 1616										1.26			gatgtacagcttcaggagtcaggacctggcctcgtgaaaccttctcagtctctgtctctcacctgctctgtcactggctactccatcaccagtggttattactggaactggatccggcagtttccaggaaacaaactggaatggatgggctacataagctacgatggtagcaataactacaacccatctctcaaaaatcgaatctccatcactcgtgacacatctaagaaccagtttttcctgaagttgaattctgtgactactgaggacacagccacatattactgtgcaagagatcggggtactacgggtaggggaggctatgctatggactactggggtcaaggaacctcagtcaccgtctcctcag	Exp261_Plate1_LiveTransitional_IgM_G2-P345	IGHV3-6*01	IGHD1-2*01	IGHJ4*01	3	ARDRGTTGRGGYAMDY	16		gatattgtgatgactcaggctgcaccctctgtacctgtcactcctggagagtcagtatccatctcctgcaggtctagtaagagtctcctgcatagtaatggcaacacttacttgtattggttcctgcagaggccaggccagtctcctcagctcctgatatatcggatgtccaaccttgcctcaggagtcccagacaggttcagtggcagtgggtcaggaactgctttcacactgagaatcagtagagtggaggctgaggatgtgggtgtttattactgtatgcaacatctagaatatccgctcacgttcggtgctgggaccaagctggagctgaaac	Exp261_Plate1_LiveTransitional_IgK_G2-P347	IGKV2-137*01		IGKJ5*01	1	MQHLEYPLT	9
	1545 / 1617										1.1			gaggtccagctgcaacagtctggacctgagctggtgaagcctggggcttcagtgaagataccctgcaaggcttctggatacacattcactgactacaacatggactgggtgaagcagagccatggaaagagccttgagtggattggagatattaatcctaacaatggtggtactatctacaaccagaagttcaagggcaaggccacattgactgtagacaagtcctccagcacagcctacatggagctccgcagcctgacatctgaggacactgcagtctattactgtgcaagatcgaggaagtatagtcagtactactttgactactggggccaaggcaccactctcacagtctcctcag	Exp261_Plate1_LiveTransitional_IgM_G3-P345	IGHV1-18*01	IGHD2-10*02	IGHJ2*01	3	ARSRKYSQYYFDY	13		gatgttgttctgacccaaactccactctctctgcctgtcaatattggagatcaagcctctatctcttgcaagtctactaagagtcttctgaatagtgatggattcacttatttggactggtacctgcagaagccaggccagtctccacagctcctaatatatttggtttctaatcgattttctggagttccagacaggttcagtggcagtgggtcaggaacagatttcacactcaagatcagcagagtggaggctgaggatttgggagtttattattgcttccagagtaactatcttccgtacacgttcggaggggggaccaagctggaaataaaac	Exp261_Plate1_LiveTransitional_IgK_G3-P347	IGKV1-99*01		IGKJ2*01	0	FQSNYLPYT	9
	1546 / 1618										0.84			gaagtgaagcttgaggagtctggaggaggcttggtgcaacctggaggatccatgaaactctcttgtgctgcctctggattcacttttagtgacgcctggatggactgggtccgccagtctccagagaaggggcttgagtgggttgctgaaattagaaacaaagctaataatcatgcaacatactatgctgagtctgtgaaagggaggttcaccatctcaagagatgattccaaaagtagtgtctacctgcaaatgaacagcttaagagctgaagacactggcatttattactgtacgggaggtaactttgactactggggccaaggcaccactctcacagtctcctcag	Exp261_Plate1_LiveTransitional_IgM_G6-P345	IGHV6-6*01	IGHD1-1*02	IGHJ2*01	0	TGGNFDY	7		gacatcaagatgacccagtctccatcttccatgtatgcatctctaggagagagagtcactatcacttgcaaggcgagtcaggacattaatagctatttaagctggttccagcagaaaccagggaaatctcctaagaccctgatctatcgtgcaaacagattggtagatggggtcccatcaaggttcagtggcagtggatctgggcaagattattctctcaccatcagcagcctggagtatgaagatatgggaatttattattgtctacagtatgatgagtttccgtacacgttcggaggggggaccaagctggaaataaaac	Exp261_Plate1_LiveTransitional_IgK_G6-P347	IGKV14-111*01		IGKJ2*01	0	LQYDEFPYT	9
	1547 / 1619										0.88			gaagtgaagcttgaggagtctggaggaggcttggtgcaacctggaggatccatgaaactctcttgtgctgcctctggattcacttttagtgacgcctggatggactgggtccgccagtctccagagaaggggcttgagtgggttgctgaaattagaaacaaagctaataatcatgcaacatactatgctgagtctgtgaaagggaggttcaccatctcaagagatgattccaaaagtagtgtctacctgcaaatgaacagcttaagagctgaagacactggcatttattactgtaccaggcgtattactacggtagtagcgtactactttgactactggggccaaggcaccactctcacagtctcctcag	Exp261_Plate1_LiveTransitional_IgM_G7-P345	IGHV6-6*01	IGHD1-1*01	IGHJ2*01	2	TRRITTVVAYYFDY	14		gatgttttgatgacccaaactccactctccctgcctgtcagtcttggagatcaagcctccatctcttgcagatctagtcagagcattgtacatagtaatggaaacacctatttagaatggtacctgcagaaaccaggccagtctccaaagctcctgatctacaaagtttccaaccgattttctggggtcccagacaggttcagtggcagtggatcagggacagatttcacactcaagatcagcagagtggaggctgaggatctgggagtttattactgctttcaaggttcacatgttccattcacgttcggctcggggacaaagttggaaataaaac	Exp261_Plate1_LiveTransitional_IgK_G7-P347	IGKV1-117*01		IGKJ4*01	1	FQGSHVPFT	9
	1549 / 1621										2.29			gaggtgaagcttctccagtctggaggtggcctggtgcagcctggaggatccctgaaactctcctgtgcagcctcaggaatcgattttagtagatactggatgagttgggttcggcgggctccagggaaaggactagaatggattggagaaattaatccagatagcagtacaataaactatgcaccatctctaaaggataaattcatcatctccagagacaacgccaaaaatacgctgtacctgcaaatgagcaaagtgagatctgaggacacagccctttattactgtgcaagacgggatactacttatgctatggactactggggtcaaggaacctcagtcaccgtctcctcag	Exp261_Plate1_LiveTransitional_IgM_H11-P345	IGHV4-1*01	IGHD2-3*01	IGHJ4*01	2	ARRDTTYAMDY	11		gacatccagatgactcagtctccagcctccctatctgcatctgtgggagaaactgtcaccatcacatgtcgagcaagtgggaatattcacaattatttagcatggtatcagcagaaacagggaaaatctcctcagctcctggtctataatgcaaaaaccttagcagatggtgtgccatcaaggttcagtggcagtggatcaggaacacaatattctctcaagatcaacagcctgcagcctgaagattttgggagttattactgtcaacatttttggagtactccgtacacgttcggaggggggaccaagctggaaataaaac	Exp261_Plate1_LiveTransitional_IgK_H11-P347	IGKV12-41*01		IGKJ2*01	1	QHFWSTPYT	9
	1550 / 1622	Polyreactive		x	x	x	x	x	5	2	1.18			gatgtacagcttcaggagtcaggacctggcctcgtgaaaccttctcagtctctgtctctcacctgctctgtcactggctactccatcaccagtggttattactggaactggatccggcagtttccaggaaacaaactggaatggatgggctacataagctacgatggtagcaataactacaacccatctctcaaaaatcgaatctccatcactcgtgacacatctaagaaccagtttttcctgaagttgaattctgtgactactgaggacacagccacatattactgtgcaagagaggctattactacggtagtaggtcaaggaacctcagtcaccgtctcctcag	Exp261_Plate1_LiveTransitional_IgM_H12-P345	IGHV3-6*01	IGHD1-1*01	IGHJ4*01	1	AREAITTV	8		gatgttgtgatgacccagactccactcactttgtcggttaccattggacaaccagcctccatctcttgcaagtcaagtcagagcctcttagatagtgatggaaagacatatttgaattggttgttacagaggccaggccagtctccaaagcgcctaatctatctggtgtctaaactggactctggagtccctgacaggttcactggcagtggatcagggacagatttcacactgaaaatcagcagagtggaggctgaggatttgggagtttattattgctggcaaggtacacattttccttggacgttcggtggaggcaccaagctggaaatcaaac	Exp261_Plate1_LiveTransitional_IgK_H12-P347	IGKV1-135*01		IGKJ1*01	1	WQGTHFPWT	9
	1551 / 1623										0.99			gaagtgaagcttgaggagtctggaggaggcttggtgcaacctggaggatccatgaaactctcctgtgttgcctctggattcactttcagtaactactggatgaactgggtccgccagtctccagagaaggggcttgagtgggttgctcaaattagattgaaatctgataattatgcaacacattatgcggagtctgtgaaagggaggttcaccatctcaagagatgattccaaaagtagtgtctacctgcaaatgaacaacttaagggctgaagacactggaatttattactgcacaggctggggcggtagtagctacggggactactggggccaaggcaccactctcacagtctcctcag	Exp261_Plate1_LiveTransitional_IgM_H2-P345	IGHV6-3*01	IGHD1-1*01	IGHJ2*01	0	TGWGGSSYGDY	11		gatgttgtgatgacccagactccactcactttgtcggttaccattggacaaccagcctccatctcttgcaagtcaagtcagagcctcttagatagtgatggaaagacatatttgaattggttgttacagaggccaggccagtctccaaagcgcctaatctatctggtgtctaaactggactctggagtccctgacaggttcactggcagtggatcagggacagatttcacactgaaaatcagcagagtggaggctgaggatttgggagtttattattgctggcaaggtacacattttccgtggacgttcggtggaggcaccaagctggaaatcaaac	Exp261_Plate1_LiveTransitional_IgK_H2-P347	IGKV1-135*01		IGKJ1*01	1	WQGTHFPWT	9
	1552 / 1624										0.98			gatgtacagcttcaggagtcaggacctggcctcgtgaaaccttctcagtctctgtctctcacctgctctgtcactggctactccatcaccagtggttattactggaactggatccggcagtttccaggaaacaaactggaatggatgggctacataagctacgatggtagcaataactacaacccatctctcaaaaatcgaatctccatcactcgtgacacatctaagaaccagtttttcctgaagttgaattctgtgactactgaggacacagccacatattactgtgcaagagatggtaacacgggttttgcttactggggccaagggactctggtcactgtctctgcag	Exp261_Plate1_LiveTransitional_IgM_H6-P345	IGHV3-6*01	IGHD2-1*01	IGHJ3*01	1	ARDGNTGFAY	10		caaattgttctcacccagtctccagcaatcatgtctgcatctccaggggagaaggtcaccatgacctgcagtgccagctcaagtgtaagttacatgcactggtaccagcagaagtcaggcacctcccccaaaagatggatttatgacacatccaaactggcttctggagtccctgctcgcttcagtggcagtgggtctgggacctcttactctctcacaatcagcagcatggaggctgaagatgctgccacttattactgccagcagtggagtagtaacccatacacgttcggaggggggaccaagctggaaataaaac	Exp261_Plate1_LiveTransitional_IgK_H6-P347	IGKV4-59*01		IGKJ2*01	0	QQWSSNPYT	9
	1553 / 1625										1.38			gaggtccagctgcaacaatctggacctgagctggtgaagcctggggcttcagtgaagatatcctgtaaggcttctggatacacgttcactgactactacatgaactgggtgaagcagagccatggaaagagccttgagtggattggagatattaatcctaacaatggtggtactagctacaaccagaagttcaagggcaaggccacattgactgtagacaagtcctccagcacagcctacatggagctccgcagcctgacatctgaggactctgcagtctattactgtgcaagaagaagtgggaatgcgacaggggtctttgactactggggccaaggcaccactctcacagtctcctcag	Exp261_Plate1_LiveTransitional_IgM_H8-P345	IGHV1-26*01	IGHD4-1*01	IGHJ2*01	2	ARRSGNATGVFDY	13		gaaattgtgctcacccagtctccagcactcatggctgcatctccaggggagaaggtcaccatcacctgcagtgtcagctcaagtataagttccagcaacttgcactggtaccagcagaagtcagaaacctcccccaaaccctggatttatggcacatccaacctggcttctggagtccctgttcgcttcagtggcagtggatctgggacctcttattctctcacaatcagcagcatggaggctgaagatgctgccacttattactgtcaacagtggagtagttacccgtggacgttcggtggaggcaccaagctggaaatcaaac	Exp261_Plate1_LiveTransitional_IgK_H8-P347	IGKV4-53*01		IGKJ1*01	0	QQWSSYPWT	9
	1554 / 1752										0.92			gaggtccagctgcaacaatctggacctgagctggtgaagcctggggcttcagtgaagatatcctgtaaggcttctggatacacgttcactgactactacatgaactgggtgaagcagagccatggaaagagccttgagtggattggagatattaatcctaacaatggtggtactagctacaaccagaagttcaagggcaaggccacattgactgtagacaagtcctccagcacagcctacatggagctccgcagcctgacatctgaggactctgcagtctattactgtgtcccttatggttcctatggctcttttgcttactggggccaagggactctggtcactgtctctgcag	Exp261_Plate1_LiveTransitional_IgM_H9-P345	IGHV1-26*01	IGHD2-12*01	IGHJ3*01	0	VPYGSYGSFAY	11		gatatccagatgacacagactacatcctccctgtctgcctctctgggagacagagtcaccatcagttgcagggcaagtcaggacattagcaattatttaaactggtatcagcagaaaccagatggaactgttaaactcctgatctactacacatcaagattacactcaggagtcccatcaaggttcagtggcagtgggtctggaacagattattctctcaccattagcaacctggagcaagaagatattgccacttacttttgccaacagggtaatacgcttcctcggacgttcggtggaggcaccaagctggaaatcaaac	Exp261_Plate1_LiveTransitional_IgK_H9-P347	IGKV10-96*01		IGKJ1*01	1	QQGNTLPRT	9
	1555 / 1627										0.89			gatgtacagcttcaggagtcaggacctggcctcgtgaaaccttctcagtctctgtctctcacctgctctgtcactggctactccatcaccagtggttattactggaactggatccggcagtttccaggaaacaaactggaatggatgggctacataagctacgatggtagcaataactacaacccatctctcaaaaatcgaatctccatcactcgtgacacatctaagaaccagtttttcctgaagttgaattctgtgactactgaggacacagccacatattactgtgcaagagatagcccgatctatgatggttacttccatgctatggactactggggtcaaggaacctcagtcaccgtctcctcag	Exp262_Plate2_LiveTransitional_IgM_A11-P345	IGHV3-6*01	IGHD2-3*01	IGHJ4*01	2	ARDSPIYDGYFHAMDY	16		caaattgttctcacccagtctccagcaatcatgtctgcatctccaggggagaaggtcaccatgacctgcagtgccagctcaagtataagttacatgcactggtaccagcagaagccaggcacctcccccaaaagatggatttatgacacatccaaactggcttctggagtccctgctcgcttcagtggcagtgggtctgggacctcttattctctcacaatcagcagcatggaggctgaagatgctgccacttattactgccatcagcggagtagttacccgtacacgttcggaggggggaccaagctggaaataaaac	Exp262_Plate2_LiveTransitional_IgK_A11-P347	IGKV4-70*01		IGKJ2*01	2	HQRSSYPYT	9
	1556 / 1628										0.91			caggttactctgaaagagtctggccctgggatattgcagccctcccagaccctcagtctgacttgttctttctctgggttttcactgagcacttttggtatgggtgtaggctggattcgtcagccttcagggaagggtctggagtggctggcacacatttggtgggatgatgataagtactataacccagccctgaagagtcggctcacaatctccaaggatacctccaaaaaccaggtattcctcaagatcgccaatgtggacactgcagatactgccacatactactgtgctcgaatgggggatggttccggctggtttgcttactggggccaagggactctggtcactgtctctgcag	Exp262_Plate2_LiveTransitional_IgM_A1-P345	IGHV8-8*01	IGHD2-2*01	IGHJ3*01	1	ARMGDGSGWFAY	12		gacattgtgatgacacagtctccatcctccctggctatgtcagtaggacagaaggtcactatgagctgcaagtccagtcagagccttttaaatagtagcaatcaaaagaactatttggcctggtaccagcagaaaccaggacagtctcctaaacttctggtatactttgcatccactagggaatctggggtccctgatcgcttcataggcagtggatctgggacagatttcactcttaccatcagcagtgtgcaggctgaagacctggcagattacttctgtcagcaacattatagcactccgtggacgttcggtggaggcaccaagctggaaatcaaac	Exp262_Plate2_LiveTransitional_IgK_A1-P347	IGKV8-24*01		IGKJ1*01	1	QQHYSTPWT	9
	1596 / 1668										0.85			gaagtgcagctggtggagtctgggggaggcttagtgaagcctggagggtccctgaaactctcctgtgcagcctctggattcactttcagtagctatgccatgtcttgggttcgccagactccggaaaagaggctggagtgggtcgcaaccattagtgatggtggtagttacacctactatccagacaatgtaaagggccgattcaccatctccagagacaatgccaagaacaacctgtacctgcaaatgagccatctgaagtctgaggacacagccatgtattactgtgcaagagattatggtaaagactactggggccaaggcaccactctcacagtctcctcag	Exp261_Plate1_LiveTransitional_IgM_G9-P345	IGHV5-4*01	IGHD2-1*01	IGHJ2*01	2	ARDYGKDY	8		caggctgttgtgactcaggaatctgcactcaccacatcacctggtgaaacagtcacactcacttgtcgctcaagtactggggctgttacaactagtaactatgccaactgggtccaagaaaaaccagatcatttattcactggtctaataggtggtaccaacaaccgagctccaggtgttcctgccagattctcaggctccctgattggagacaaggctgccctcaccatcacaggggcacagactgaggatgaggcaatatatttctgtgctctatggtacagcaaccatttggtgttcggtggaggaaccaaactgactgtcctag	Exp261_Plate1_LiveTransitional_IgL_G9-P350	IGLV1*01		IGLJ1*01	1	ALWYSNHLV	9
	1597 / 1669										0.86			gaagtgaagcttgaggagtctggaggaggcttggtgcaacctggaggatccatgaaactctcttgtgctgcctctggattcacttttagtgacgcctggatggactgggtccgccagtctccagagaaggggcttgagtgggttgctgaaattagaaacaaagctaataatcatgcaacatactatgctgagtctgtgaaagggaggttcaccatctcaagagatgattccaaaagtagtgtctacctgcaaatgaacagcttaagagctgaagacactggcatttattactgtacccccacctctatggactactggggtcaaggaacctcagtcaccgtctcctcag	Exp261_Plate1_LiveTransitional_IgM_H4-P345	IGHV6-6*01	IGHD5-1*01	IGHJ4*01	0	TPTSMDY	7		caggctgttgtgactcaggaatctgcactcaccacatcacctggtgaaacagtcacactcacttgtcgctcaagtactggggctgttacaactagtaactatgccaactgggtccaagaaaaaccagatcatttattcactggtctaataggtggtaccaacaaccgagctccaggtgttcctgccagattctcaggctccctgattggagacaaggctgccctcaccatcacaggggcacagactgaggatgaggcaatatatttctgtgctctatggtacagcaaccattgggtgttcggtggaggaaccaaactgactgtcctag	Exp261_Plate1_LiveTransitional_IgL_H4-P350	IGLV1*01		IGLJ1*01	1	ALWYSNHWV	9
	1598 / 1670										0.95			caggtgcagctgaaggagtcaggacctggcctggtggcgccctcacagagcctgtccatcacatgcactgtctctgggttctcattaaccagctatggtgtagactgggttcgccagtctccaggaaagggtctggagtggctgggagtaatatggggtgttggaagcacaaattataattcagctctcaaatccagactgagcatcagcaaggacaactccaagagccaagttttcttaaaaatgaacagtctgcaaactgatgacacagccatgtactactgtgccagatcctatagtaactacgggtttgcttactggggccaagggactctggtcactgtctctgcag	Exp262_Plate2_LiveTransitional_IgM_B10-P345	IGHV2-6*01	IGHD2-5*01	IGHJ3*01	1	ARSYSNYGFAY	11		caggctgttgtgactcaggaatctgcactcaccacatcacctggtgaaacagtcacactcacttgtcgctcaagtactggggctgttacaactagtaactatgccaactgggtccaagaaaaaccagatcatttattcactggtctaataggtggtaccaacaaccgagctccaggtgttcctgccagattctcaggctccctgattggagacaaggctgccctcaccatcacaggggcacagactgaggatgaggcaatatatttctgtgctctatggtacagcaaccatttctgggtgttcggtggaggaaccaaactgactgtccta	Exp262_Plate2_LiveTransitional_IgL_B10-P350_R	IGLV1*01		IGLJ1*01	1	ALWYSNHFWV	10
	1599 / 1671										0.95			caggtccagctacagcagtctggacctgagctggtgaagcctggggcttcagtgaagatatcctgcaaggcttctggctacaccttcactgactactatataaactgggtgaagcagaggcctggacagggacttgagtggattggatggatttttcctggaagtggtagtacttactacaatgagaagttcaagggcaaggccacacttactgtagacaaatcctccagcacagcctacatgttgctcagcagcctgacctctgaggactctgcggtctatttctgtgcaagaccctatgatggttccctacgctttgactactggggccaaggcaccactctcacagtctcctcag	Exp262_Plate2_LiveTransitional_IgM_B4-P345	IGHV1-75*01	IGHD2-3*01	IGHJ2*01	2	ARPYDGSLRFDY	12		caggctgttgtgactcaggaatctgcactcaccacatcacctggtgaaacagtcacactcacttgtcgctcaagtactggggctgttacaactagtaactatgccaactgggtccaagaaaaaccagatcatttattcactggtctaataggtggtaccaacaaccgagctccaggtgttcctgccagattctcaggctccctgattggagacaaggctgccctcaccatcacaggggcacagactgaggatgaggcaatatatttctgtgctctatggtacagcaaccattgggtgttcggtggaggaaccaaactgactgtcctag	Exp262_Plate2_LiveTransitional_IgL_B4-P350	IGLV1*01		IGLJ1*01	1	ALWYSNHWV	9
	1600 / 1672										0.86			gaggtccagctgcaacaatctggacctgagctggtgaagcctggggcttcagtgaagatatcctgtaaggcttctggatacacgttcactgactactacatgaactgggtgaagcagagccatggaaagagccttgagtggattggagatattaatcctaacaatggtggtactagctacaaccagaagttcaagggcaaggccacattgactgtagacaagtcctccagcacagcctacatggagctccgcagcctgacatctgaggactctgcagtctattactgtgcaagaaaggagggagtgggagctatggactactggggtcaaggaacctcagtcaccgtctcctcag	Exp262_Plate2_LiveTransitional_IgM_D4-P345	IGHV1-26*01	IGHD1-1*02	IGHJ4*01	2	ARKEGVGAMDY	11		caacttgtgctcactcagtcatcttcagcctctttctccctgggagcctcagcaaaactcacgtgcaccttgagtagtcagcacagtacgtacaccattgaatggtatcagcaacagccactcaagcctcctaagtatgtgatggagcttaagaaagatggaagccacagcacaggtgatgggattcctgatcgcttctctggatccagctctggtgctgatcgctaccttagcatttccaacatccagcctgaagatgaagcaatatacatctgtggtgtgggtgatacaattaaggaacaatttgtgtatgttttcggcggtggaaccaaggtcactgtcctag	Exp262_Plate2_LiveTransitional_IgL_D4-P350	IGLV3*01		IGLJ2*01	1	GVGDTIKEQFVYV	13
	1601 / 1673										0.97			caggttcagctgcaacagtctgacgctgagttggtgaaacctggagcttcagtgaagatatcctgcaaggtttctggctacaccttcactgaccatactattcactggatgaagcagaggcctgaacagggcctggaatggattggatatatttatcctagagatggtagtactaagtacaatgagaagttcaagggcaaggccacattgactgcagacaaatcctccagcacagcctacatgcagctcaacagcctgacatctgaggactctgcagtctatttctgtgcaagagaggactactggggccaaggcaccactctcacagtctcctcag	Exp262_Plate2_LiveTransitional_IgM_F7-P345	IGHV1-78*01		IGHJ2*01	1	AREDY	5		caacttgtgctcactcagtcatcttcagcctctttctccctgggagcctcagcaaaactcacgtgcaccttgagtagtcagcacagtacgtacaccattgaatggtatcagcaacagccactcaagcctcctaagtatgtgatggagcttaagaaagatggaagccacagcacaggtgatgggattcctgatcgcttctctggatccagctctggtgctgatcgctaccttagcatttccaacatccagcctgaagatgaagcaatatacatctgtggtgtgggtgatacaattaaggaacaatttgtgtatgttttcggcggtggaaccaaggtcactgtcctag	Exp262_Plate2_LiveTransitional_IgL_F7-P350	IGLV3*01		IGLJ2*01	1	GVGDTIKEQFVYV	13
	1602 / 1674						x		1		1.2			caggtccagctgcagcagtctggggctgaactggcaaaacctggggcctcagtgaagctgtcctgcaaggcttctggctacacctttactagctactggatgcactgggtaaaacagaggcctggacagggtctggaatggattggatacattaatcctagcagtggttatactaagtacaatcagaagttcaaggacaaggccacattgactgcagacaaatcctccagcacagcctacatgcagctgagcagcctgacatatgaggactctgcagtctattactgtgcaagaagggctttcgactacggtagtagcctctttgactactggggccaaggcaccactctcacagtctcctcag	Exp262_Plate2_LiveTransitional_IgM_G10-P345	IGHV1-7*01	IGHD1-1*01	IGHJ2*01	2	ARRAFDYGSSLFDY	14		caggctgttgtgactcaggaatctgcactcaccacatcacctggtgaaacagtcacactcacttgtcgctcaagtactggggctgttacaactagtaactatgccaactgggtccaagaaaaaccagatcatttattcactggtctaataggtggtaccaacaaccgagctccaggtgttcctgccagattctcaggctccctgattggagacaaggctgccctcaccatcacaggggcacagactgaggatgaggcaatatatttctgtgctctatggtacagcaaccactgggtgttcggtggaggaaccaaactgactgtcctag	Exp262_Plate2_LiveTransitional_IgL_G10-P350	IGLV1*01		IGLJ1*01	1	ALWYSNHWV	9
	1603 / 1675										1.01			gaggtccagctgcaacaatctggacctgagctggtgaagcctggggcttcagtgaagatatcctgtaaggcttctggatacacgttcactgactactacatgaactgggtgaagcagagccatggaaagagccttgagtggattggagatattaatcctaacaatggtggtactagctacaaccagaagttcaagggcaaggccacattgactgtagacaagtcctccagcacagcctacatggagctccgcagcctgacatctgaggactctgcagtctattactgtgcaagagagggatatgattacttccccccctggtttgcttactggggccaagggactctggtcactgtctctgcag	Exp262_Plate2_LiveTransitional_IgM_G6-P345	IGHV1-26*01	IGHD2-4*01	IGHJ3*01	1	AREGYDYFPPWFAY	14		caggctgttgtgactcaggaatctgcactcaccacatcacctggtgaaacagtcacactcacttgtcgctcaagtactggggctgttacaactagtaactatgccaactgggtccaagaaaaaccagatcatttattcactggtctaataggtggtaccaacaaccgagctccaggtgttcctgccagattctcaggctccctgattggagacaaggctgccctcaccatcacaggggcacagactgaggatgaggcaatatatttctgtgctctatggtacagcaaccactgggtgttcggtggaggaaccaaactgactgtcctag	Exp262_Plate2_LiveTransitional_IgL_G6-P350	IGLV1*01		IGLJ1*01	1	ALWYSNHWV	9

## Sheet: FRET(neg) transitional 1 B
				Polyreactivity							Autoreactivity (FLOWMIST)			Heavy Chain									Light chain
						x	Reactive	x	Strongly reactive		>3 considered autoreactive
	Antibody name	Auto-/Polyreactivity result		KLH	Insulin	LPS	ssDNA	dsDNA	TOTAL	STRONG	MFI ratio	Pattern		VDJ sequence	Sequence ID IgH	V_CALL	D_CALL	J_CALL	cdr3_aa_positive charges	cdr3_aa_sequence	cdr3_aa_length		VJ sequence	Sequence ID IgL	V_CALL	D_CALL	J_CALL	cdr3_aa_positive charges	cdr3_aa_sequence	cdr3_aa_length
	1464 / 1498										1.07			gatgtacagcttcaggagtcaggacctggcctcgtgaaaccttctcagtctctgtctctcacctgctctgtcactggctactccatcaccagtggttattactggaactggatccggcagtttccaggaaacaaactggaatggatgggctacataagctacgatggtagcaataactacaacccatctctcaaaaatcgaatctccatcactcgtgacacatctaagaaccagtttttcctgaagttgaattctgtgactactgaggacacagccacatattactgtgcaagagataactacggtagccctacgtcggcttactggggccaagggactctggtcactgtctctgcag	Exp261_Plate4_ApoTransitional_IgM_A2-P345	IGHV3-6*01	IGHD1-1*01	IGHJ3*01	1	ARDNYGSPTSAY	12		gatgttgtgatgacccagactccactcactttgtcggttaccattggacaaccagcctccatctcttgcaagtcaagtcagagcctcttagatagtgatggaaagacatatttgaattggttgttacagaggccaggccagtctccaaagcgcctaatctatctggtgtctaaactggactctggagtccctgacaggttcactggcagtggatcagggacagatttcacactgaaaatcagcagagtggaggctgaggatttgggagtttattattgctggcaaggtacacattttccgctcacgttcggtgctgggaccaagctggaaatcaaac	Exp261_Plate4_ApoTransitional_IgK_A2-P347	IGKV1-135*01		IGKJ5*01	1	WQGTHFPLT	9
	1465 / 1499										0.93			caggttcagctgcagcagtctggagctgagctgatgaagcctggggcctcagtgaagctttcctgcaaggctactggctacacattcactggctactggatagagtgggtaaagcagaggcctggacatggccttgagtggattggagagattttacctggaagtggtagtactaactacaatgagaagttcaagggcaaggccacattcactgcagatacatcctccaacacagcctacatgcaactcagcagcctgacaactgaggactctgccatctattactgtgcaagaagacgggcctactatagtaactacgtaggggaatttgcttactggggccaagggactctggtcactgtctctgcag	Exp261_Plate4_ApoTransitional_IgM_B10-P345	IGHV1-9*01	IGHD2-5*01	IGHJ3*01	3	ARRRAYYSNYVGEFAY	16		caaattgttctcacccagtctccagcaatcatgtctgcatctccaggggagaaggtcaccatgacctgcagtgccagctcaagtgtaagttacatgtactggtaccagcagaagccaggatcctcccccagactcctgatttatgacacatccaacctggcttctggagtccctgttcgcttcagtggcagtgggtctgggacctcttactctctcacaatcagccgaatggaggctgaagatgctgccacttattactgccagcagtggagtagttacccacggacgttcggtggaggcaccaagctggaaatcaaac	Exp261_Plate4_ApoTransitional_IgK_B10-P347	IGKV4-55*01		IGKJ1*01	1	QQWSSYPRT	9
	1466 / 1619										0.97			gatgtacagcttcaggagtcaggacctggcctcgtgaaaccttctcagtctctgtctctcacctgctctgtcactggctactccatcaccagtggttattactggaactggatccggcagtttccaggaaacaaactggaatggatgggctacataagctacgatggtagcaataactacaacccatctctcaaaaatcgaatctccatcactcgtgacacatctaagaaccagtttttcctgaagttgaattctgtgactactgaggacacagccacatattactgtgcaagagatggatactacggtagtagcccctactatgctatggactactggggtcaaggaacctcagtcaccgtctcctcag	Exp261_Plate4_ApoTransitional_IgM_C4-P345	IGHV3-6*01	IGHD1-1*01	IGHJ4*01	1	ARDGYYGSSPYYAMDY	16		gatgttttgatgacccaaactccactctccctgcctgtcagtcttggagatcaagcctccatctcttgcagatctagtcagagcattgtacatagtaatggaaacacctatttagaatggtacctgcagaaaccaggccagtctccaaagctcctgatctacaaagtttccaaccgattttctggggtcccagacaggttcagtggcagtggatcagggacagatttcacactcaagatcagcagagtggaggctgaggatctgggagtttattactgctttcaaggttcacatgttccattcacgttcggctcggggacaaagttggaaataaaac	Exp261_Plate4_ApoTransitional_IgK_C4-P347	IGKV1-117*01		IGKJ4*01	1	FQGSHVPFT	9
	1467 / 1501										1.09			caggttcagctgcagcagtctggagctgagctgatgaagcctggggcctcagtgaagctttcctgcaaggctactggctacacattcactggctactggatagagtgggtaaagcagaggcctggacatggccttgagtggattggagagattttacctggaagtggtagtactaactacaatgagaagttcaagggcaaggccacattcactgcagatacatcctccaacacagcctacatgcaactcagcagcctgacaactgaggactctgccatctattactgtgcaagttattactacgccggcgactactggggtcaaggaacctcagtcaccgtctcctcag	Exp261_Plate4_ApoTransitional_IgM_D12-P345	IGHV1-9*01	IGHD1-1*01	IGHJ4*01	0	ASYYYAGDY	9		gatatccagatgacacagactacatcctccctgtctgcctctctgggagacagagtcaccatcagttgcagggcaagtcaggacattagcaattatttaaactggtatcagcagaaaccagatggaactgttaaactcctgatctactacacatcaagattacactcaggagtcccatcaaggttcagtggcagtgggtctggaacagattattctctcaccattagcaacctggagcaagaagatattgccacttacttttgccaacagggtaatacgcttccgtggacgttcggtggaggcaccaagctggaaatcaaac	Exp261_Plate4_ApoTransitional_IgK_D12-P347	IGKV10-96*01		IGKJ1*01	0	QQGNTLPWT	9
	1468 / 1502										1.08			caggtccaactgcagcagcctggggctgaactggtgaagcctggggcttcagtgaaggtgtcctgcaaggcttctggctacaccttcaccagctactggatgcactgggtgaagcagaggcctggccaaggccttgagtggattggaaggattcatccttctgatagtgatactaactacaatcaaaagttcaagggcaaggccacattgactgtagacaaatcctccagcacagcctacatgcagctcagcagcctgacatctgaggactctgcggtctattactgtgcaataaactactttgactactggggccaaggcaccactctcacagtctcctcag	Exp261_Plate4_ApoTransitional_IgM_D8-P345	IGHV1-74*01		IGHJ2*01	0	AINYFDY	7		aacattgtgctgacccaatctccagcttctttggctgtgtctctagggcagagggccaccatatcctgcagagccagtgaaagtgttgatagttatggcaatagttttatgcactggtaccagcagaaaccaggacagccacccaaactcctcatctatcttgcatccaacctagaatctggggtccctgccaggttcagtggcagtgggtctaggacagacttcaccctcaccattgatcctgtggaggctgatgatgctgcaacctattactgtcagcaaaataatgaaaatccgctcacgttcggtgctgggaccaagctggagctgaaac	Exp261_Plate4_ApoTransitional_IgK_D8-P347	IGKV3-10*01		IGKJ5*01	0	QQNNENPLT	9
	1469 / 1503	Polyreactive		x	x	x	x	x	5	2	2.11333			gaggtccagctgcaacaatctggacctgagctggtgaagcctggggcttcagtgaagatatcctgtaaggcttctggatacacgttcactgactactacatgaactgggtgaagcagagccatggaaagagccttgagtggattggagatattaatcctaacaatggtggtactagctacaaccagaagttcaagggcaaggccacattgactgtagacaagtcctccagcacagcctacatggagctccgcagcctgacatctgaggactctgcagtctattactgtgcaagacggtacctctgctttgactactggggccaaggcaccactctcacagtctcctcag	Exp261_Plate4_ApoTransitional_IgM_E3-P345	IGHV1-26*01	IGHD1-3*01	IGHJ2*01	2	ARRYLCFDY	9		gaaaatgtgctcacccagtctccagcaatcatgtctgcatctctaggggagaaggtcaccatgagctgcagggccagctcaagtgtaaattacatgtactggtaccagcagaagtcagatgcctcccccaaactatggatttattacacatccaacctggctcctggagtcccagctcgcttcagtggcagtgggtctgggaactcttattctctcacaatcagcagcatggagggtgaagatgctgccacttattactgccagcagtttactagttccccatccacgttcggaggggggaccaagctggaaataaaac	Exp261_Plate4_ApoTransitional_IgK_E3-P347	IGKV4-50*01		IGKJ2*01	0	QQFTSSPST	9
	1470 / 1504			x					1		1.65			gaagtgaagcttgaggagtctggaggaggcttggtgcaacctggaggatccatgaaactctcctgtgttgcctctggattcactttcagtaactactggatgaactgggtccgccagtctccagagaaggggcttgagtgggttgctcaaattagattgaaatctgataattatgcaacacattatgcggagtctgtgaaagggaggttcaccatctcaagagatgattccaaaagtagtgtctacctgcaaatgaacaacttaagggctgaagacactggaatttattactgcacagcaattactacggttccctcctatgctatggactactggggtcaaggaacctcagtcaccgtctcctcag	Exp261_Plate4_ApoTransitional_IgM_E8-P345	IGHV6-3*01	IGHD1-1*01	IGHJ4*01	0	TAITTVPSYAMDY	13		gacattgtgctgacccaatctccagcttctttggctgtgtctctagggcagagggccaccatatcctgcagagccagtgaaagtgttgatagttatggcaatagttttatgcactggtaccagcagaaaccaggacagccacccaaactcctcatctatcgtgcatccaacctagaatctgggatccctgccaggttcagtggcagtgggtctaggacagacttcaccctcaccattaatcctgtggaggctgatgatgttgcaacctattactgtcagcaaagtaatgaggatcctcggacgttcggtggaggcaccaagctggaaatcaaac	Exp261_Plate4_ApoTransitional_IgK_E8-P347	IGKV3-5*01		IGKJ1*01	1	QQSNEDPRT	9
	1471 / 1505										0.93			gaggtccagctgcaacaatctggacctgagctggtgaagcctggggcttcagtgaagatatcctgtaaggcttctggatacacgttcactgactactacatgaactgggtgaagcagagccatggaaagagccttgagtggattggagatattaatcctaacaatggtggtactagctacaaccagaagttcaagggcaaggccacattgactgtagacaagtcctccagcacagcctacatggagctccgcagcctgacatctgaggactctgcagtctattactgtgcaagacgtggtctgtactactttgactactggggccaaggcaccactctcacagtctcctcag	Exp261_Plate4_ApoTransitional_IgM_F4-P345	IGHV1-26*01	IGHD3-3*01	IGHJ2*01	2	ARRGLYYFDY	10		gacatcaagatgacccagtctccatcctccatgtatgcatcgctgggagagagagtcactatcacttgcaaggcgagtcaggacattaaaagctatttaagctggtaccagcagaaaccatggaaatctcctaagaccctgatctattatgcaacaagcttggcagatggggtcccatcaagattcagtggcagtggatctgggcaagattattctctaaccatcagcagcctggagtctgacgatacagcaacttattactgtctacagcatggtgagagcccgtacacgttcggaggggggaccaagctggaaataaaac	Exp261_Plate4_ApoTransitional_IgK_F4-P347	IGKV14-126*01		IGKJ2*01	1	LQHGESPYT	9
	1472 / 1506										1.23			gaagtgatgctggtggagtctgggggaggcttagtgaagcctggagggtccctgaaactctcctgtgcagcctctggattcactttcagtagctataccatgtcttgggttcgccagactccggagaagaggctggagtgggtcgcaaccattagtggtggtggtggtaacacctactatccagacagtgtgaagggtcgattcaccatctccagagacaatgccaagaacaccctgtacctgcaaatgagcagtctgaggtctgaggacacggccttgtattactgtgcaagacaggggtatggtaacccctttgcttactggggccaagggactctggtcactgtctctgcag	Exp261_Plate4_ApoTransitional_IgM_G8-P345	IGHV5-9*01	IGHD2-10*02	IGHJ3*01	1	ARQGYGNPFAY	11		gacatcaagatgacccagtctccatcttccatgtatgcatctctaggagagagagtcactatcacttgcaaggcgagtcaggacattaatagctatttaagctggttccagcagaaaccagggaaatctcctaagaccctgatctatcgtgcaaacagattggtagatggggtcccatcaaggttcagtggcagtggatctgggcaagattattctctcaccatcagcagcctggagtatgaagatatgggaatttattattgtctacagtatgatgagtttcccccattcacgttcggctcggggacaaagttggaaataaaac	Exp261_Plate4_ApoTransitional_IgK_G8-P347	IGKV14-111*01		IGKJ4*01	0	LQYDEFPPFT	10
	1473 / 1507										0.92			caggtgcagctgaaggagtcaggacctggcctggtggcgccctcacagagcctgtccatcacatgcactgtctctgggttctcattaaccagctatgctataagctgggttcgccagccaccaggaaagggtctggagtggcttggagtaatatggactggtggaggcacaaattataattcagctctcaaatccagactgagcatcagcaaagacaactccaagagtcaagttttcttaaaaatgaacagtctgcaaactgatgacacagccaggtactactgtgccagaattctaaattactacggtagtagctacccgtacttcgatgtctggggcacagggaccacggtcaccgtctcctcag	Exp261_Plate4_ApoTransitional_IgM_H10-P345	IGHV2-9-1*01	IGHD1-1*01	IGHJ1*03	1	ARILNYYGSSYPYFDV	16		gatatccagatgacacagactacatcctccctgtctgcctctctgggagacagagtcaccatcagttgcagggcaagtcaggacattagcaattatttaaactggtatcagcagaaaccagatggaactgttaaactcctgatctactacacatcaagattacactcaggagtcccatcaaggttcagtggcagtgggtctggaacagattattctctcaccattagcaacctggagcaagaagatattgccacttacttttgccaacagggtaatacgcttccaatattcacgttcggctcggggacaaagttggaaataaaac	Exp261_Plate4_ApoTransitional_IgK_H10-P347	IGKV10-96*01		IGKJ4*01	0	QQGNTLPIFT	10
	1474 / 1508										0.9			gaggtgaagctggtggagtctggaggaggcttggtacagcctgggggttctctgagtctctcctgtgcagcttctggattcaccttcactgattactacatgagctgggtccgccagcctccagggaaggcacttgagtggttgggttttattagaaacaaagctaatggttacacaacagagtacagtgcatctgtgaagggtcggttcaccatctccagagataattcccaaagcatcctctatcttcaaatgaatgccctgagagctgaggacagtgccacttattactgtgcaagattccgctatggtaactacgactatgctatggactactggggtcaaggaacctcagtcaccgtctcctcag	Exp262_Plate14_ApoTransitional_IgM_B12-P345	IGHV7-3*01	IGHD2-1*01	IGHJ4*01	2	ARFRYGNYDYAMDY	14		gatgttgtgatgacccagactccactcactttgtcggttaccattggacaaccagcctccatctcttgcaagtcaagtcagagcctcttagatagtgatggaaagacatatttgaattggttgttacagaggccaggccagtctccaaagcgcctaatctatctggtgtctaaactggactctggagtccctgacaggttcactggcagtggatcagggacagatttcacactgaaaatcagcagagtggaggctgaggatttgggagtttattattgctggcaaggtacacattttccttacacgttcggaggggggaccaagctggaaataaaac	Exp262_Plate14_ApoTransitional_IgK_B12-P347	IGKV1-135*01		IGKJ2*01	1	WQGTHFPYT	9
	1475 / 1509										0.94			gaggtgcagctggtggagtctgggggaggcttagtgaagcctggagggtccctgaaactctcctgtgcagcctctggattcactttcagtgactatggaatgcactgggttcgtcaggctccagagaaggggctggagtgggttgcatacattagtagtggcagtagtaccatctactatgcagacacagtgaagggccgattcaccatctccagagacaatgccaagaacaccctgttcctgcaaatgaccagtctgaggtctgaggacacggccatgtattactgtgcaagggggggaaactatggtaactacgagtttgcttactggggccaagggactctggtcactgtctctgcag	Exp262_Plate14_ApoTransitional_IgM_C12-P345	IGHV5-17*01	IGHD2-1*01	IGHJ3*01	1	ARGGNYGNYEFAY	13		gatatccagatgacacagactacatcctccctgtctgcctctctgggagacagagtcaccatcagttgcagggcaagtcaggacattagcaattatttaaactggtatcagcagaaaccagatggaactgttaaactcctgatctactacacatcaagattacactcaggagtcccatcaaggttcagtggcagtgggtctggaacagattattctctcaccattagcaacctggagcaagaagatattgccacttacttttgccaacagggtaatacgcttccgtggacgttcggtggaggcaccaagctggaaatcaaac	Exp262_Plate14_ApoTransitional_IgK_C12-P347	IGKV10-96*01		IGKJ1*01	0	QQGNTLPWT	9
	1476 / 1510										0.85			gaggtgcagcttgttgagtctggtggaggattggtgcagcctaaagggtcattgaaactctcatgtgcagcctctggattcagcttcaatacctacgccatgaactgggtccgccaggctccaggaaagggtttggaatgggttgctcgcataagaagtaaaagtaataattatgcaacatattatgccgattcagtgaaagacagattcaccatctccagagatgattcagaaagcatgctctatctgcaaatgaacaacttgaaaactgaggacacagccatgtattactgtgtgagacaaagccactactttgactactggggccaaggcaccactctcacagtctcctcag	Exp262_Plate14_ApoTransitional_IgM_C5-P345	IGHV10-1*01	IGHD6-1*01	IGHJ2*01	2	VRQSHYFDY	9		gacattgtgctgacccaatctccagcttctttggctgtgtctctaggacagagagccactatcttctgcagagccagccagagtgtcgattataatggaattagttatatgcactggttccaacagaaaccaggacagccacccaaactcctcatctatgctgcatccaacctagaatctgggatccctgccaggttcagtggcagtgggtctgggacagacttcaccctcaacatccatcctgtggaggaggaagatgctgcaacctattactgtcagcaaagtattgaggatccgtacacgttcggaggggggaccaagctggaaataaaac	Exp262_Plate14_ApoTransitional_IgK_C5-P347	IGKV3-3*01		IGKJ2*01	0	QQSIEDPYT	9
	1477 / 1511										0.99			caggtccagctgcagcagtctgggcctgagctggtgaggcctggggtctcagtgaagatttcctgcaagggttccggctacacattcactgattatgctatgcactgggtgaaacagagtcatgcaaagagtctagagtggattggagttattagtacttactatggtgatgctagctacaaccagaagttcaaggacaaggccacaatgactgtagacaaatcctccagcacagcctatatggaacttgccagactgacatctgaggactctgccgtctattactgtgcaagatcgagttgggggtacttcgatgtctggggcacagggaccacggtcaccgtctcctcag	Exp262_Plate14_ApoTransitional_IgM_E12-P345	IGHV1-67*01	IGHD3-1*01	IGHJ1*03	1	ARSSWGYFDV	10		aacattgtaatgacccaatctcccaaatccatgtccatgtcagtaggagagagggtcaccttgagctgcaaggccagtgagaatgtgggtacttatgtatcctggtatcaacagaaaccagagcagtctcctaaactgctgatatacggggcatccaaccggtacactggggtccccgatcgcttcacaggcagtggatctgcaacagatttcactctgaccatcagcagtgtgcaggctgaagaccttgcagattatcactgtggacagagttacagctatccgtggacgttcggtggaggcaccaagctggaaatcaaac	Exp262_Plate14_ApoTransitional_IgK_E12-P347	IGKV6-20*01		IGKJ1*01	0	GQSYSYPWT	9
	1478 / 1512										0.84			gaagtgaagctggtggagtctgagggaggcttagtgcagcctggaagttccatgaaactctcctgcacagcctctggattcactttcagtgactattacatggcttgggtccgccaggttccagaaaagggtctagaatgggttgcaaacattaattatgatggtagtagcacctactatctggactccttgaagagccgtttcatcatctcgagagacaatgcaaagaacattctatacctgcaaatgagcagtctgaagtctgaggacacagccacgtattactgtgcaagagataggggctatagtaactacctttactatgctatggactactggggtcaaggaacctcagtcaccgtctcctcag	Exp262_Plate14_ApoTransitional_IgM_E5-P345	IGHV5-16*01	IGHD2-5*01	IGHJ4*01	2	ARDRGYSNYLYYAMDY	16		gatgttgtgatgacccagactccactcactttgtcggttaccattggacaaccagcctccatctcttgcaagtcaagtcagagcctcttagatagtgatggaaagacatatttgaattggttgttacagaggccaggccagtctccaaagcgcctaatctatctggtgtctaaactggactctggagtccctgacaggttcactggcagtggatcagggacagatttcacactgaaaatcagcagagtggaggctgaggatttgggagtttattattgctggcaaggtacacattttcctcagacgttcggtggaggcaccaagctggaaatcaaac	Exp262_Plate14_ApoTransitional_IgK_E5-P347	IGKV1-135*01		IGKJ1*01	1	WQGTHFPQT	9
	1479 / 1513										0.97			gatgtacagcttcaggagtcaggacctggcctcgtgaaaccttctcagtctctgtctctcacctgctctgtcactggctactccatcaccagtggttattactggaactggatccggcagtttccaggaaacaaactggaatggatgggctacataagctacgatggtagcaataactacaacccatctctcaaaaatcgaatctccatcactcgtgacacatctaagaaccagtttttcctgaagttgaattctgtgactactgaggacacagccacatattactgtgcaaaaatcctatccgaactttcctggtttgcttactggggccaagggactctggtcactgtctctgcag	Exp262_Plate14_ApoTransitional_IgM_F11-P345	IGHV3-6*01		IGHJ3*01	1	AKILSELSWFAY	12		caaattgttctcacccagtctccagcaatcatgtctgcatctccaggggagaaggtcaccatgacctgcagtgccagctcaagtgtaagttacatgcactggtaccagcagaagccaggatcctcccccagactctggatttatttaacattcaacttggcttctggagtccctgctcgcttcagtggcagtgggtctgggacctcttactctctctcaatcagcagcatggaggctgaagatgctgccacttattactgccagcagtggagtagtaacccgtacacgttcggaggggggaccaagctggaaataaaac	Exp262_Plate14_ApoTransitional_IgK_F11-P347	IGKV4-71*01		IGKJ2*01	0	QQWSSNPYT	9
	1480 / 1514	Polyreactive		x	x	x	x	x	5	1	1.55			caggtccaactgcagcagcctggggctgagcttgtgaagcctggggcttcagtgaagctgtcctgcaaggcttctggctacaccttcaccagctactggatgcactgggtgaagcagaggcctggacgaggccttgagtggattggaaggattgatcctaatagtggtggtactaagtacaatgagaagttcaagagcaaggccacactgactgtagacaaaccctccagcacagcctacatgcagctcagcagcctgacatctgaggactctgcggtctattattgtgcaagaaactacggactggactactggggtcaaggaacctcagtcaccgtctcctcag	Exp262_Plate14_ApoTransitional_IgM_G6-P345	IGHV1-72*01	IGHD1-1*01	IGHJ4*01	1	ARNYGLDY	8		gaaattgtgctcactcagtctccagccatcacagctgcatctctggggcaaaaggtcaccatcacctgcagtgccagctcaagtgtaagttacatgcactggtaccagcagaagtcaggcacctcccccaaaccatggatttatgaaatatccaaactggcttctggagtcccagctcgcttcagtggcagtgggtctgggacctcttactctctcacaatcagcagcatggaggctgaagatgctgccatttattactgccagcagtggaattatcctcttatcacgttcggtgctgggaccaagctggagctgaaac	Exp262_Plate14_ApoTransitional_IgK_G6-P347	IGKV4-86*01		IGKJ5*01	0	QQWNYPLIT	9
	1482 / 1516			x		x			2		1.95333			caggttcagctgcaacagtctgacgctgagttggtgaaacctggagcttcagtgaagatatcctgcaaggtttctggctacaccttcactgaccatactattcactggatgaagcagaggcctgaacagggcctggaatggattggatatatttatcctagagatggtagtactaagtacaatgagaagttcaagggcaaggccacattgactgcagacaaatcctccagcacagcctacatgcagctcaacagcctgacatctgaggactctgcagtctatttctgtgcaagatccttcattactacggtagtagcttcttactactttgactactggggccaaggcaccactctcacagtctcctcag	Exp262_Plate4_ApoTransitional_IgM_C3-P345	IGHV1-78*01	IGHD1-1*01	IGHJ2*01	1	ARSFITTVVASYYFDY	16		gatatccagatgacacagactacatcctccctgtctgcctctctgggagacagagtcaccatcagttgcagggcaagtcaggacattagcaattatttaaactggtatcagcagaaaccagatggaactgttaaactcctgatctactacacatcaagattacactcaggagtcccatcaaggttcagtggcagtgggtctggaacagattattctctcaccattagcaacctggagcaagaagatattgccacttacttttgccaacagggtaatacgcttccgtacacgttcggaggggggaccaagctggaaataaaac	Exp262_Plate4_ApoTransitional_IgK_C3-P347	IGKV10-96*01		IGKJ2*01	0	QQGNTLPYT	9
	1483 / 1517						x	x	2	1	2.08			caggttcagctgcagcagtctggagctgagctggcgaggcctggggcttcagtgaagctgtcctgcaaggcttctggctacaccttcacaagctatggtataagctgggtgaagcagagaactggacagggccttgagtggattggagagatttatcctagaagtggtaatacttactacaatgagaagttcaagggcaaggccacactgactgcagacaaatcctccagcacagcgtacatggagctccgcagcctgacatctgaggactctgcggtctatttctgtgcaagacacggtagtagctacgagaggtactttgactactggggccaaggcaccactctcacagtctcctcag	Exp262_Plate4_ApoTransitional_IgM_C7-P345	IGHV1-81*01	IGHD1-1*01	IGHJ2*01	3	ARHGSSYERYFDY	13		gatgttttgatgacccaaactccactctccctgcctgtcagtcttggagatcaagcctccatctcttgcagatctagtcagagcattgtacatagtaatggaaacacctatttagaatggtacctgcagaaaccaggccagtctccaaagctcctgatctacaaagtttccaaccgattttctggggtcccagacaggttcagtggcagtggatcagggacagatttcacactcaagatcagcagagtggaggctgaggatctgggagtttattactgctttcaaggttcacatgttccgtggacgttcggtggaggcaccaagctggaaatcaaac	Exp262_Plate4_ApoTransitional_IgK_C7-P347	IGKV1-117*01		IGKJ1*01	1	FQGSHVPWT	9
	1484 / 1518										1.08			caggttcagctgcagcagtctggagctgagctgatgaagcctggggcctcagtgaagctttcctgcaaggctactggctacacattcactggctactggatagagtgggtaaagcagaggcctggacatggccttgagtggattggagagattttacctggaagtggtagtactaactacaatgagaagttcaagggcaaggccacattcactgcagatacatcctccaacacagcctacatgcaactcagcagcctgacaactgaggactctgccatctattactgtgcaagaaacggaactgactatgctatggactactggggtcaaggaacctcagtcaccgtctcctcag	Exp262_Plate4_ApoTransitional_IgM_D3-P345	IGHV1-9*01	IGHD4-1*01	IGHJ4*01	1	ARNGTDYAMDY	11		gatgttgtgatgacccagactccactcactttgtcggttaccattggacaaccagcctccatctcttgcaagtcaagtcagagcctcttagatagtgatggaaagacatatttgaattggttgttacagaggccaggccagtctccaaagcgcctaatctatctggtgtctaaactggactctggagtccctgacaggttcactggcagtggatcagggacagatttcacactgaaaatcagcagagtggaggctgaggatttgggagtttattattgctggcaaggtacacattttcctcggacgttcggtggaggcaccaagctggaaatcaaac	Exp262_Plate4_ApoTransitional_IgK_D3-P347	IGKV1-135*01		IGKJ1*01	2	WQGTHFPRT	9
	1485 / 1519										0.83			caggttcagctgcagcagtctggggctgagctggtgaagcctggggcctcagtgaagatttcctgcaaagcttctggctacgcattcagtagctactggatgaactgggtgaagcagaggcctggaaagggtcttgagtggattggacagatttatcctggagatggtgatactaactacaacggaaagttcaagggcaaggccacactgactgcagacaaatcctccagcacagcctacatgcagctcagcagcctgacctctgaggactctgcggtctatttctgtgcaagaagggattactacggtagtagcctctttgactactggggccaaggcaccactctcacagtctcctcag	Exp262_Plate4_ApoTransitional_IgM_D8-P345	IGHV1-80*01	IGHD1-1*01	IGHJ2*01	2	ARRDYYGSSLFDY	13		gacattgtgatgacacagtctccatcctccctgagtgtgtcagcaggagagaaggtcactatgagctgcaagtccagtcagagtctgttaaacagtggaaatcaaaagaactacttggcctggtaccagcagaaaccagggcagcctcctaaactgttgatctacggggcatccactagggaatctggggtccctgatcgcttcacaggcagtggatctggaaccgatttcactcttaccatcagcagtgtgcaggctgaagacctggcagtttattactgtcagaatgatcatagttatccgtacacgttcggaggggggaccaagctggaaataaaac	Exp262_Plate4_ApoTransitional_IgK_D8-P347	IGKV8-28*01		IGKJ2*01	1	QNDHSYPYT	9
	1486 / 1520										0.9			gaggtgcagcttgttgagtctggtggaggattggtgcagcctaaagggtcattgaaactctcatgtgcagcctctggattcagcttcaatacctacgccatgaactgggtccgccaggctccaggaaagggtttggaatgggttgctcgcataagaagtaaaagtaataattatgcaacatattatgccgattcagtgaaagacagattcaccatctccagagatgattcagaaagcatgctctatctgcaaatgaacaacttgaaaactgaggacacagccatgtattactgtgtgagacaggattactacggtaggaattactatgctatggactactggggtcaaggaacctcagtcaccgtctcctcag	Exp262_Plate4_ApoTransitional_IgM_E5-P345	IGHV10-1*01	IGHD1-1*01	IGHJ4*01	2	VRQDYYGRNYYAMDY	15		gacattgtgatgacccagtctcacaaattcatgtccacatcagtaggagacagggtcagcatcacctgcaaggccagtcaggatgtgagtactgctgtagcctggtatcaacagaaaccaggacaatctcctaaactactgatttactcggcatcctaccggtacactggagtccctgatcgcttcactggcagtggatctgggacggatttcactttcaccatcagcagtgtgcaggctgaagacctggcagtttattactgtcagcaacattatagtactccgctcacgttcggtgctgggaccaagctggagctgaaac	Exp262_Plate4_ApoTransitional_IgK_E5-P347	IGKV6-17*01		IGKJ5*01	1	QQHYSTPLT	9
	1487 / 1521										1.27			caggtccaactgcagcagcctggggctgagcttgtgaagcctggggcttcagtgaagctgtcctgcaaggcttctggctacaccttcaccagctactggatgcactgggtgaagcagaggcctggacgaggccttgagtggattggaaggattgatcctaatagtggtggtactaagtacaatgagaagttcaagagcaaggccacactgactgtagacaaaccctccagcacagcctacatgcagctcagcagcctgacatctgaggactctgcggtctattattgtgcaagagagaatgattactacgccccctatgctatggactactggggtcaaggaacctcagtcaccgtctcctcag	Exp262_Plate4_ApoTransitional_IgM_G6-P345	IGHV1-72*01	IGHD2-3*01	IGHJ4*01	1	ARENDYYAPYAMDY	14		gacattgtgatgacacagtctccatcctccctgactgtgacagcaggagagaaggtcactatgagctgcaagtccagtcagagtctgttaaacagtggaaatcaaaagaactacttgacctggtaccagcagaaaccagggcagcctcctaaactgttgatctactgggcatccactagggaatctggggtccctgatcgcttcacaggcagtggatctggaacagatttcactctcaccatcagcagtgtgcaggctgaagacctggcagtttattactgtcagaatgattatagttatccgtacacgttcggaggggggaccaagctggaaataaaac	Exp262_Plate4_ApoTransitional_IgK_G6-P347	IGKV8-19*01		IGKJ2*01	0	QNDYSYPYT	9
	1488 / 1522	Autoreactive									9.22	Cytoplasmic+nuclear		caggtgcagctgaaggagtcaggacctggcctggtggcgccctcacagagcctgtccatcacatgcactgtctctgggttctcattaaccagctatggtgtagactgggttcgccagtctccaggaaagggtctggagtggctgggagtaatatggggtgttggaagcacaaattataattcagctctcaaatccagactgagcatcagcaaggacaactccaagagccaagttttcttaaaaatgaacagtctgcaaactgatgacacagccatgtactactgtgccagtgatcacggcctaaggttgtttgcttactggggccaagggactctggtcactgtctctgcag	Exp261_Plate4_ApoTransitional_IgM_D3-P345	IGHV2-6*01	IGHD2-2*01	IGHJ3*01	2	ASDHGLRLFAY	11		caacttgtgctcactcagtcatcttcagcctctttctccgtgggagcctcagcaaaactcacgtgcaccttgagtagtcagcacagtacgtacaccattgaatggtatcagcaacagccactcaagcctcctaagtatgtgatggagcttaagaaagatggaagccacagcacaggtgatgggattcctgatcgcttctctggatccagctgtggtgctgatcgctaccttagcatttccaacatccagcctgaagatgaagcaatatacatctgtggtgtgggtgatacaattaaggaacaatttgtgtatgttttcggcggtggaaccaaggtcactgtcctag	Exp261_Plate4_ApoTransitional_IgL_D3-P350	IGLV3*01		IGLJ2*01	1	GVGDTIKEQFVYV	13
	1489 / 1523										1.02			caggtccaactgcagcagcctgggactgaactggtgaagcctggggcttcagtgaagctgtcctgcaaggcttctggctacaccttcaccagctactggatgcactgggtgaagcagaggcctggacaaggccttgagtggattggaaatattaatcctagcaatggtggtactaactacaatgagaagttcaagagcaaggccacactgactgtagacaaatcctccagcacagcctacatgcagctcagcagcctgacatctgaggactctgcggtctattattgtgcaagaaggggggattactcctggtttgcttactggggccaagggactctggtcactgtctctgcag	Exp261_Plate4_ApoTransitional_IgM_D7-P345	IGHV1-53*01	IGHD2-13*01	IGHJ3*01	2	ARRGDYSWFAY	11		caggctgttgtgactcaggaatctgcactcaccacatcacctggtgaaacagtcacactcacttgtcgctcaagtactggggctgttacaactagtaactatgccaactgggtccaagaaaaaccagatcatttattcactggtctaataggtggtaccaacaaccgagctccaggtgttcctgccagattctcaggctccctgattggagacaaggctgccctcaccatcacaggggcacagactgaggatgaggcaatatatttctgtgctctatggtacagcaaccattgggtgttcggtggaggaaccaaactgactgtcctag	Exp261_Plate4_ApoTransitional_IgL_D7-P350	IGLV1*01		IGLJ1*01	0	ALWYSNHWV	9
	1490 / 1524										0.88			caggtgcagctgaagcagtcaggacctggcctagtgcagccctcacagagcctgtccatcacctgcacagtctctggtttctcattaactagctatggtgtacactgggttcgccagtctccaggaaagggtctggagtggctgggagtgatatggagtggtggaagcacagactataatgcagctttcatatccagactgagcatcagcaaggacaattccaagagccaagttttctttaaaatgaacagtctgcaagctgatgacacagccatatattactgtgccagaaactatgatggtttttatgctatggactactggggtcaaggaacctcagtcaccgtctcctcag	Exp261_Plate4_ApoTransitional_IgM_G12-P345	IGHV2-2*01	IGHD2-3*01	IGHJ4*01	1	ARNYDGFYAMDY	12		caggctgttgtgactcaggaatctgcactcaccacatcacctggtgaaacagtcacactcacttgtcgctcaagtactggggctgttacaactagtaactatgccaactgggtccaagaaaaaccagatcatttattcactggtctaataggtggtaccaacaaccgagctccaggtgttcctgccagattctcaggctccctgattggagacaaggctgccctcaccatcacaggggcacagactgaggatgaggcaatatatttctgtgctctatggtacagcaaccactgggtgttcggtggaggaaccaaactgactgtcctag	Exp261_Plate4_ApoTransitional_IgL_G12-P350	IGLV1*01		IGLJ1*01	1	ALWYSNHWV	9
	1491 / 1525										0.84			caggtccaactgcagcagcctggggctgagctggtaaagcctggggcttcagtgaagttgtcctgcaaggcttctggctacactttcaccagctactggatgcactgggtgaagcagaggcctggacaaggccttgagtggattggaatgattcatcctaatagtggtagtactaactacaatgagaagttcaagagcaaggccacactgactgtagacaaatcctccagcacagcctacatgcaactcagcagcctgacatctgaggactctgcggtctattactgtgcaagatttgataaagggggacggtttaatgctatggactactggggtcaaggaacctcagtcaccgtctcctcag	Exp262_Plate14_ApoTransitional_IgM_C7-P345	IGHV1-64*01	IGHD1-3*01	IGHJ4*01	3	ARFDKGGRFNAMDY	14		caacttgtgctcactcagtcatcttcagcctctttctccctgggagcctcagcaaaactcacgtgcaccttgagtagtcagcacagtacgtacaccattgaatggtatcagcaacagccactcaagcctcctaagtatgtgatggagcttaagaaagatggaagccacagcacaggtgatgggattcctgatcgcttctctggatccagctctggtgctgatcgctaccttagcatttccaacatccagcctgaagatgaagcaatatacatctgtggtgtgggtgatacaattaaggaacaatttgtgtatgttttcggcggtggaaccaaggtcactgtcctag	Exp262_Plate14_ApoTransitional_IgL_C7-P350	IGLV3*01		IGLJ2*01	1	GVGDTIKEQFVYV	13
	1492 / 1526										0.87			caggtccaactgcagcagcctggggctgagcttgtgaagcctggggcttcagtgaagctgtcctgcaaggcttctggctacaccttcaccagctactggatgcactgggtgaagcagaggcctggacgaggccttgagtggattggaaggattgatcctaatagtggtggtactaagtacaatgagaagttcaagagcaaggccacactgactgtagacaaaccctccagcacagcctacatgcagctcagcagcctgacatctgaggactctgcggtctattattgtgcaagagaggattactacggtagtagaagggactatgctatggactactggggtcaaggaacctcagtcaccgtctcctcag	Exp262_Plate4_ApoTransitional_IgM_B3-P345	IGHV1-72*01	IGHD1-1*01	IGHJ4*01	3	AREDYYGSRRDYAMDY	16		caggctgttgtgactcaggaatctgcactcaccacatcacctggtggaacagtcatactcacttgtcgctcaagtactggggctgttacaactagtaactatgccaactgggtccaagaaaaaccagatcatttattcactggtctaataggtggtaccagcaaccgagctccaggtgttcctgtcagattctcaggctccctgattggagacaaggctgccctcaccatcacaggggcacagactgaggatgatgcaatgtatttctgtgctctatggtacagcacccattatgttttcggcggtggaaccaaggtcactgtcctag	Exp262_Plate4_ApoTransitional_IgL_B3-P350	IGLV2*02		IGLJ2*01	1	ALWYSTHYV	9
	1493 / 1527										0.85			gaggtgaagcttctccagtctggaggtggcctggtgcagcctggaggatccctgaaactctcctgtgcagcctcaggaatcgattttagtagatactggatgagttgggttcggcgggctccagggaaaggactagaatggattggagaaattaatccagatagcagtacaataaactatgcaccatctctaaaggataaattcatcatctccagagacaacgccaaaaatacgctgtacctgcaaatgagcaaagtgagatctgaggacacagccctttattactgtgcaagacctctcggtagtagctacggctatgctatggactactggggtcaaggaacctcagtcaccgtctcctcag	Exp262_Plate4_ApoTransitional_IgM_D5-P345	IGHV4-1*01	IGHD1-1*01	IGHJ4*01	1	ARPLGSSYGYAMDY	14		caggctgttgtgactcaggaatctgcactcaccacatcacctggtgaaacagtcacactcacttgtcgctcaagtactggggctgttacaactagtaactatgccaactgggtccaagaaaaaccagatcatttattcactggtctaataggtggtaccaacaaccgagctccaggtgttcctgccagattctcaggctccctgattggagacaaggctgccctcaccatcacaggggcacagactgaggatgaggcaatatatttctgtgctctatggtacagcaaccatttggtgttcggtggaggaaccaaactgactgtcctag	Exp262_Plate4_ApoTransitional_IgL_D5-P350	IGLV1*01		IGLJ1*01	0	ALWYSNHLV	9
	1494 / 1528										0.92			gaggttcagctgcagcagtctggacctgagctggtgaagcctggggcttcagtgaagatatcctgcaaggcttctggttactcattcactggctactacatgcactgggtgaagcagagccatggaaatatcctcgattggattggatatatttatccttacaatggtgtttctagctacaaccagaaattcaagggcaaggccacattgactgtagacaagtcctctagcacagcctacatggagctccgcagcctgacatctgaggactctgcagtctattactgtgcaagaggggggtactatggtaactacggggactttgactactggggccaaggcaccactctcacagtctcctcag	Exp262_Plate4_ApoTransitional_IgM_G11-P345	IGHV1-31*01	IGHD2-1*01	IGHJ2*01	1	ARGGYYGNYGDFDY	14		caacttgtgctcactcagtcatcttcagcctctttctccctgggagcctcagcaaaactcacgtgcaccttgagtagtcagcacagtacgtacaccattgaatggtatcagcaacagccactcaagcctcctaagtatgtgatggagcttaagaaagatggaagccacagcacaggtgatgggattcctgatcgcttctctggatccagctctggtgctgatcgctaccttagcatttccaacatccagcctgaagatgaagcaatatacatctgtggtgtgggtgatacaattaaggaacaatttgtgtatgttttcggcggtggaaccaaggtcactgtcctag	Exp262_Plate4_ApoTransitional_IgL_G11-P350	IGLV3*01		IGLJ2*01	1	GVGDTIKEQFVYV	13
	1495 / 1529										0.84			gaagtgaagcttgaggagtctggaggaggcttggtgcaacctggaggatccatgaaactctcttgtgctgcctctggattcacttttagtgacgcctggatggactgggtccgccagtctccagagaaggggcttgagtgggttgctgaaattagaaacaaagctaataatcatgcaacatactatgctgagtctgtgaaagggaggttcaccatctcaagagatgattccaaaagtagtgtctacctgcaaatgaacagcttaagagctgaagacactggcatttattactgtaccaggggaggttacgacgcctggtttgcttactggggccaagggactctggtcactgtctctgcag	Exp262_Plate4_ApoTransitional_IgM_G12-P345	IGHV6-6*01	IGHD2-2*01	IGHJ3*01	1	TRGGYDAWFAY	11		caggctgttgtgactcaggaatctgcactcaccacatcacctggtggaacagtcatactcacttgtcgctcaagtactggggctgttacaactagtaactatgccaactgggtccaagaaaaaccagatcatttattcactggtctaataggtggtaccagcaaccgagctccaggtgttcctgtcagattctcaggctccctgattggagacaaggctgccctcaccatcacaggggcacagactgaggatgatgcaatgtatttctgtgctctatggtacagcacccattatgttttcggcggtggaaccaaggtcactgtcctag	Exp262_Plate4_ApoTransitional_IgL_G12-P350	IGLV2*02		IGLJ2*01	1	ALWYSTHYV	9
	1496 / 1530										1.8			gaggtccagctgcaacaatctggacctgagctggtgaagcctggggcttcagtgaagatatcctgtaaggcttctggatacacgttcactgactactacatgaactgggtgaagcagagccatggaaagagccttgagtggattggagatattaatcctaacaatggtggtactagctacaaccagaagttcaagggcaaggccacattgactgtagacaagtcctccagcacagcctacatggagctccgcagcctgacatctgaggactctgcagtctattactgtgcaagaaggggtggttacgactactggggccaaggcaccactctcacagtctcctcag	Exp262_Plate4_ApoTransitional_IgM_G7-P345	IGHV1-26*01	IGHD2-2*01	IGHJ2*01	2	ARRGGYDY	8		caggctgttgtgactcaggaatctgcactcaccacatcacctggtgaaacagtcacactcacttgtcgctcaagtactggggctgttacaactagtaactatgccaactgggtccaagaaaaaccagatcatttattcactggtctaataggtggtaccaacaaccgagctccaggtgttcctgccagattctcaggctccctgattggagacaaggctgccctcaccatcacaggggcacagactgaggatgaggcaatatatttctgtgctctatggtacagcaaccattgggtgttcggtggaggaaccaaactgactgtcctag	Exp262_Plate4_ApoTransitional_IgL_G7-P350	IGLV1*01		IGLJ1*01	1	ALWYSNHWV	9
	1497 / 1531										0.84			caggtccaactgcagcagcctggggctgagctggtaaagcctggggcttcagtgaagttgtcctgcaaggcttctggctacactttcaccagctactggatgcactgggtgaagcagaggcctggacaaggccttgagtggattggaatgattcatcctaatagtggtagtactaactacaatgagaagttcaagagcaaggccacactgactgtagacaaatcctccagcacagcctacatgcaactcagcagcctgacatctgaggactctgcggtctattactgtgcaagagaggggggattacgacgggattactggtacttcgatgtctggggcacagggaccacggtcaccgtctcctcag	Exp262_Plate4_ApoTransitional_IgM_H11-P345	IGHV1-64*01	IGHD2-4*01	IGHJ1*03	3	AREGGLRRDYWYFDV	15		caggctgttgtgactcaggaatctgcactcaccacatcacctggtgaaacagtcacactcacttgtcgctcaagtactggggctgttacaactagtaactatgccaactgggtccaagaaaaaccagatcatttattcactggtctaataggtggtaccaacaaccgagctccaggtgttcctgccagattctcaggctccctgattggagacaaggctgccctcaccatcacaggggcacagactgaggatgaggcaatatatttctgtgctctatggtacagcaacctttgggtgttcggtggaggaaccaaactgactgtcctag	Exp262_Plate4_ApoTransitional_IgL_H11-P350	IGLV1*01		IGLJ1*01	0	ALWYSNLWV	9

## Sheet: FRET(+) mature follicular B
				Polyreactivity							Autoreactivity (FLOWMIST)			Heavy Chain									Light chain
						x	Reactive	x	Strongly reactive		>3 considered autoreactive
	Antibody name	Auto-/Polyreactivity result		KLH	Insulin	LPS	ssDNA	dsDNA	TOTAL	STRONG	MFI ratio	Pattern		VDJ sequence	Sequence ID IgH	V_CALL	D_CALL	J_CALL	cdr3_aa_positive charges	cdr3_aa_sequence	cdr3_aa_length		VJ sequence	Sequence ID IgL	V_CALL	D_CALL	J_CALL	cdr3_aa_positive charges	cdr3_aa_sequence	cdr3_aa_length
	1676 / 1743										0.87			gatgtacagcttcaggagtcaggacctggcctcgtgaaaccttctcagtctctgtctctcacctgctctgtcactggctactccatcaccagtggttattactggaactggatccggcagtttccaggaaacaaactggaatggatgggctacataagctacgatggtagcaataactacaacccatctctcaaaaatcgaatctccatcactcgtgacacatctaagaaccagtttttcctgaagttgaattctgtgactactgaggacacagccacatattactgtgcaagagatactacggagggttactatgctatggactactggggtcaaggaacctcagtcaccgtctcctcag	Exp261_Plate1_LiveFO_IgM_A11-P345	IGHV3-6*01	IGHD1-1*02	IGHJ4*01	1	ARDTTEGYYAMDY	13		gacattgtgatgacccagtctcacaaattcatgtccacatcagtaggagacagggtcagcatcacctgcaaggccagtcaggatgtgagtactgctgtagcctggtatcaacaaaaaccagggcaatctcctaaactactgatttactgggcatccacccggcacactggagtccctgatcgcttcacaggcagtggatctgggacagattatactctcaccatcagcagtgtgcaggctgaagacctggcactttattactgtcagcaacattatagcactcctccgacgttcggtggaggcaccaagctggaaatcaaac	Exp261_Plate1_LiveFO_IgK_A11-P347	IGKV6-25*01		IGKJ1*01	1	QQHYSTPPT	9
	1677 / 1744										0.88			caggtccaactgcagcagcctggggctgaactggtgaagcctggggcttcagtgaaggtgtcctgcaaggcttctggctacaccttcaccagctactggatgcactgggtgaagcagaggcctggccaaggccttgagtggattggaaggattcatccttctgatagtgatactaactacaatcaaaagttcaagggcaaggccacattgactgtagacaaatcctccagcacagcctacatgcagctcagcagcctgacatctgaggactctgcggtctattactgtgcaatatggccctacggtagtagctacccgtttgcttactggggccaagggactctggtcactgtctctgcag	Exp261_Plate1_LiveFO_IgM_A1-P345	IGHV1-74*01	IGHD1-1*01	IGHJ3*01	0	AIWPYGSSYPFAY	13		gacatcaagatgacccagtctccatcttccatgtatgcatctctaggagagagagtcactatcacttgcaaggcgagtcaggacattaatagctatttaagctggttccagcagaaaccagggaaatctcctaagaccctgatctatcgtgcaaacagattggtagatggggtcccatcaaggttcagtggcagtggatctgggcaagattattctctcaccatcagcagcctggagtatgaagatatgggaatttattattgtctacagtatgatgagtttccgtacacgttcggaggggggaccaagctggaaataaaac	Exp261_Plate1_LiveFO_IgK_A1-P347	IGKV14-111*01		IGKJ2*01	0	LQYDEFPYT	9
	1678 / 1607										0.85			caggtccaactgcagcagcctgggactgaactggtgaagcctggggcttcagtgaagctgtcctgcaaggcttctggctacaccttcaccagctactggatgcactgggtgaagcagaggcctggacaaggccttgagtggattggaaatattaatcctagcaatggtggtactaactacaatgagaagttcaagagcaaggccacactgactgtagacaaatcctccagcacagcctacatgcagctcagcagcctgacatctgaggactctgcggtctattattgtgcaaattactacggtagtagcttctttgcttactggggccaagggactctggtcactgtctctgcag	Exp261_Plate1_LiveFO_IgM_A3-P345	IGHV1-53*01	IGHD1-1*01	IGHJ3*01	0	ANYYGSSFFAY	11		gacattgtgatgacccagtctcacaaattcatgtccacatcagtaggagacagggtcagcatcacctgcaaggccagtcaggatgtgagtactgctgtagcctggtatcaacagaaaccaggacaatctcctaaactactgatttactcggcatcctaccggtacactggagtccctgatcgcttcactggcagtggatctgggacggatttcactttcaccatcagcagtgtgcaggctgaagacctggcagtttattactgtcagcaacattatagtactccgtggacgttcggtggaggcaccaagctggaaatcaaac	Exp261_Plate1_LiveFO_IgK_A3-P347	IGKV6-17*01		IGKJ1*01	1	QQHYSTPWT	9
	1679 / 1746										1.19			caggttcagctgcagcagtctggacctgagctggtgaagcctggggcttcagtgaagttgtcctgcaaggcttctggctacaccttcacaagctacgatataaactgggtgaagcagaggcctggacagggacttgagtggattggatggatttatcctagagatggtagtactaagtacaatgagaagttcaagggcaaggccacattgactgtagacacatcctccagcacagcgtacatggagctccacagcctgacatctgaggactctgcggtctatttctgtgcaagagatggtaactttgactactggggccaaggcaccactctcacagtctcctcag	Exp261_Plate1_LiveFO_IgM_A5-P345	IGHV1-85*01	IGHD2-1*01	IGHJ2*01	1	ARDGNFDY	8		caaattgttctcacccagtctccagcaatcatgtctgcatctctaggggaggagatcaccctaacctgcagtgccagctcgagtgtaagttacatgcactggtaccagcagaagtcaggcacttctcccaaactcttgatttatagcacatccaacctggcttctggagtcccttctcgcttcagtggcagtgggtctgggaccttttattctctcacaatcagcagtgtggaggctgaagatgctgccgattattactgccatcagtggagtagttatccgacgttcggtggaggcaccaagctggaaatcaaac	Exp261_Plate1_LiveFO_IgK_A5-P347	IGKV4-80*01		IGKJ1*01	1	HQWSSYPT	8
	1680 / 1747										1.36			caggttcagctgcagcagtctggggctgagctggtgaagcctggggcctcagtgaagatttcctgcaaagcttctggctacgcattcagtagctactggatgaactgggtgaagcagaggcctggaaagggtcttgagtggattggacagatttatcctggagatggtgatactaactacaacggaaagttcaagggcaaggccacactgactgcagacaaatcctccagcacagcctacatgcagctcagcagcctgacctctgaggactctgcggtctatttctgtgcaagagggagggattacggttttgcttactggggccaagggactctggtcactgtctctgcag	Exp261_Plate1_LiveFO_IgM_A9-P345	IGHV1-80*01	IGHD2-4*01	IGHJ3*01	2	ARGRDYGFAY	10		gacatccagatgactcagtctccagcctccctatctgtatctgtgggagaaactgtcaccatcacatgtcgagcaagtgagaatatttacagtaatttagcatggtatcagcagaaacagggaaaatctcctcagctcctggtctatgctgcaacaaacttagcagatggtgtgccatcaaggttcagtggcagtggatcaggcacacagtattccctcaagatcaacagcctgcagtctgaagattttgggagttattactgtcaacatttttggggtactccgctcacgttcggtgctgggaccaagctggagctgaaac	Exp261_Plate1_LiveFO_IgK_A9-P347	IGKV12-46*01		IGKJ5*01	1	QHFWGTPLT	9
	1681 / 1748										1.16			gagttccagctgcagcagtctggacctgagctggtgaagcctggcgcttcagtgaagatatcctgcaaggcttctggttactcattcactgactacaacatgaactgggtgaagcagagcaatggaaagagccttgagtggattggagtaattaatcctaactatggtactactagctacaatcagaagttcaagggcaaggccacattgactgtagaccaatcttccagcacagcctacatgcagctcaacagcctgacatctgaggactctgcagtctattactgtgcaagagacccctttactacggtagtagaccactggtacttcgatgtctggggcacagggaccacggtcaccgtctcctcag	Exp261_Plate1_LiveFO_IgM_B11-P345	IGHV1-39*01	IGHD1-1*01	IGHJ1*03	2	ARDPFTTVVDHWYFDV	16		gatatccagatgacacagactacatcctccctgtctgcctctctgggagacagagtcaccatcagttgcagtgcaagtcagggcattagcaattatttaaactggtatcagcagaaaccagatggaactgttaaactcctgatctattacacatcaagtttacactcaggagtcccatcaaggttcagtggcagtgggtctgggacagattattctctcaccatcagcaacctggaacctgaagatattgccacttactattgtcagcagtatagtaagcttccgtggacgttcggtggaggcaccaagctggaaatcaaac	Exp261_Plate1_LiveFO_IgK_B11-P347	IGKV10-94*01		IGKJ1*01	1	QQYSKLPWT	9
	1682 / 1749										1.08			gagttccagctgcagcagtctggacctgagctggtgaagcctggcgcttcagtgaagatatcctgcaaggcttctggttactcattcactgactacaacatgaactgggtgaagcagagcaatggaaagagccttgagtggattggagtaattaatcctaactatggtactactagctacaatcagaagttcaagggcaaggccacattgactgtagaccaatcttccagcacagcctacatgcagctcaacagcctgacatctgaggactctgcagtctattactgtgcaagaagggggctctatgattacgacgcgagtccctactggtacttcgatgtctggggcacagggaccacggtcaccgtctcctcag	Exp261_Plate1_LiveFO_IgM_B5-P345	IGHV1-39*01	IGHD2-4*01	IGHJ1*03	2	ARRGLYDYDASPYWYFDV	18		gaaattgtgctcacccagtctccaaccaccatggctgcatctcccggggagaagatcactatcacctgcagtgccagctcaagtataagttccaattacttgcattggtatcagcagaagccaggattctcccctaaactcttgatttataggacatccaatctggcttctggagtcccagctcgcttcagtggcagtgggtctgggacctcttactctctcacaattggcaccatggaggctgaagatgttgccacttactactgccagcagggtagtagtataccattcacgttcggctcggggacaaagttggaaataaaac	Exp261_Plate1_LiveFO_IgK_B5-P347	IGKV4-91*01		IGKJ4*01	0	QQGSSIPFT	9
	1683 / 1750										0.84			gaagtgaagctggtggagtctgagggaggcttagtgcagcctggaagttccatgaaactctcctgcacagcctctggattcactttcagtgactattacatggcttgggtccgccaggttccagaaaagggtctagaatgggttgcaaacattaattatgatggtagtagcacctactatctggactccttgaagagccgtttcatcatctcgagagacaatgcaaagaacattctatacctgcaaatgagcagtctgaagtctgaggacacagccacgtattactgtgcaagacatgattcatactatgctatggactactggggtcaaggaacctcagtcaccgtctcctcag	Exp261_Plate1_LiveFO_IgM_B7-P345	IGHV5-16*01	IGHD2-4*01	IGHJ4*01	2	ARHDSYYAMDY	11		gatgttgtgatgacccagactccactcactttgtcggttaccattggacaaccagcctccatctcttgcaagtcaagtcagagcctcttagatagtgatggaaagacatatttgaattggttgttacagaggccaggccagtctccaaagcgcctaatctatctggtgtctaaactggactctggagtccctgacaggttcactggcagtggatcagggacagatttcacactgaaaatcagcagagtggaggctgaggatttgggagtttattattgctggcaaggtacacattttcctcagacgttcggtggaggcaccaagctggaaatcaaac	Exp261_Plate1_LiveFO_IgK_B7-P347	IGKV1-135*01		IGKJ1*01	1	WQGTHFPQT	9
	1684 / 1751							x	1		1.29			caggtccagctgcagcagtctggggctgaactggcaaaacctggggcctcagtgaagctgtcctgcaaggcttctggctacacctttactagctactggatgcactgggtaaaacagaggcctggacagggtctggaatggattggatacattaatcctagcagtggttatactaagtacaatcagaagttcaaggacaaggccacattgactgcagacaaatcctccagcacagcctacatgcagctgagcagcctgacatatgaggactctgcagtctattactgtgcaagaggagcggtaccccactttgactactggggccaaggcaccactctcacagtctcctcag	Exp261_Plate1_LiveFO_IgM_B9-P345	IGHV1-7*01	IGHD1-3*01	IGHJ2*01	2	ARGAVPHFDY	10		gacatccagatgactcagtctccagcctccctatctgtatctgtgggagaaactgtcaccatcacatgtcgagcaagtgagaatatttacagtaatttagcatggtatcagcagaaacagggaaaatctcctcagctcctggtctatgctgcaacaaacttagcagatggtgtgccatcaaggttcagtggcagtggatcaggcacacagtattccctcaagatcaacagcctgcagtctgaagattttgggagttattactgtcaacatttttggggtactcctccgacgttcggtggaggcaccaagctggaaatcaaac	Exp261_Plate1_LiveFO_IgK_B9-P347	IGKV12-46*01		IGKJ1*01	1	QHFWGTPPT	9
	1685 / 1752										1.56			caggtccaactgcagcagcctggggctgagcttgtgatgcctggggcttcagtgaagctgtcctgcaaggcttctggctacaccttcaccagctactggatgcactgggtgaagcagaggcctggacaaggccttgagtggatcggagagattgatccttctgatagttatactaactacaatcaaaagttcaagggcaaggccacattgactgtagacaaatcctccagcacagcctacatgcagctcagcagcctgacatctgaggactctgcggtctattactgtgcaagagggagctactatggtaactacgacaactactttgactactggggccaaggcaccactctcacagtctcctcag	Exp261_Plate1_LiveFO_IgM_C10-P345	IGHV1-69*01	IGHD2-1*01	IGHJ2*01	1	ARGSYYGNYDNYFDY	15		gatatccagatgacacagactacatcctccctgtctgcctctctgggagacagagtcaccatcagttgcagggcaagtcaggacattagcaattatttaaactggtatcagcagaaaccagatggaactgttaaactcctgatctactacacatcaagattacactcaggagtcccatcaaggttcagtggcagtgggtctggaacagattattctctcaccattagcaacctggagcaagaagatattgccacttacttttgccaacagggtaatacgcttcctcggacgttcggtggaggcaccaagctggaaatcaaac	Exp261_Plate1_LiveFO_IgK_C10-P347	IGKV10-96*01		IGKJ1*01	1	QQGNTLPRT	9
	1686 / 1753					x			1		1.69			caggttcagctgcaacagtctgacgctgagttggtgaaacctggagcttcagtgaagatatcctgcaaggtttctggctacaccttcactgaccatactattcactggatgaagcagaggcctgaacagggcctggaatggattggatatatttatcctagagatggtagtactaagtacaatgagaagttcaagggcaaggccacattgactgcagacaaatcctccagcacagcctacatgcagctcaacagcctgacatctgaggactctgcagtctatttctgtgcaagagattacttcggtagtagcttctggtacttcgatgtctggggcacagggaccacggtcaccgtctcctcag	Exp261_Plate1_LiveFO_IgM_C11-P345	IGHV1-78*01	IGHD1-1*01	IGHJ1*03	1	ARDYFGSSFWYFDV	14		gacatcaagatgacccagtctccatcctccatgtatgcatcgctgggagagagagtcactatcacttgcaaggcgagtcaggacattaaaagctatttaagctggtaccagcagaaaccatggaaatctcctaagaccctgatctattatgcaacaagcttggcagatggggtcccatcaagattcagtggcagtggatctgggcaagattattctctaaccatcagcagcctggagtctgacgatacagcaacttattactgtctacagcatggtgagagcccgtacacgttcggaggggggaccaagctggaaataaaac	Exp261_Plate1_LiveFO_IgK_C11-P347	IGKV14-126*01		IGKJ2*01	1	LQHGESPYT	9
	1687 / 1754										1			caggtccagctgcagcagtctggagctgagctggtgaaacccggggcatcagtgaagctgtcctgcaaggcttctggctacaccttcactgagtatactatacactgggtaaagcagaggtctggacagggtcttgagtggattgggtggttttaccctggaagtggtagtataaagtacaatgagaaattcaaggacaaggccacattgactgcggacaaatcctccagcacagtctatatggagcttagtagattgacatctgaagactctgcggtctatttctgtgcaagacacgaagaggaggggtactacggtagtagctactttgactactggggccaaggcaccactctcacagtctcctcag	Exp261_Plate1_LiveFO_IgM_C1-P345	IGHV1-62-2*01	IGHD1-1*01	IGHJ2*01	2	ARHEEEGYYGSSYFDY	16		gacattgtgatgacccagtctcaaaaattcatgtccacatcagtaggagacagggtcagcatcacctgcaaggccagtcagaatgttcgtactgctgtagcctggtatcaacagaaaccagggcagtctcctaaagcactgatttacttggcatccaaccggcacactggagtccctgatcgcttcacaggcagtggatctgggacagatttcactctcaccattagcaatgtgcaatctgaagacctggcagattatttctgtctgcaacattggaattatcctctcacgttcggctcggggacaaagttggaaataaaac	Exp261_Plate1_LiveFO_IgK_C1-P347	IGKV6-14*01		IGKJ4*01	1	LQHWNYPLT	9
	1688 / 1755										1.4			caggtccaactgcagcagcctggggctgagcttgtgaagcctggggcttcagtgaagctgtcctgcaaggcttctggctacaccttcaccagctactggatgcactgggtgaagcagaggcctggacgaggccttgagtggattggaaggattgatcctaatagtggtggtactaagtacaatgagaagttcaagagcaaggccacactgactgtagacaaaccctccagcacagcctacatgcagctcagcagcctgacatctgaggactctgcggtctattattgtgcaagatatgaactgggggggtatgctatggactactggggtcaaggaacctcagtcaccgtctcctcag	Exp261_Plate1_LiveFO_IgM_C2-P345	IGHV1-72*01	IGHD4-1*01	IGHJ4*01	1	ARYELGGYAMDY	12		gacattgtgatgtcacagtctccatcctccctggctgtgtcagcaggagagaaggtcactatgagctgcaaatccagtcagagtctgctcaacagtagaacccgaaagaactacttggcttggtaccagcagaaaccagggcagtctcctaaactgctgatctactgggcatccactagggaatctggggtccctgatcgcttcacaggcagtggatctgggacagatttcactctcaccatcagcagtgtgcaggctgaagacctggcagtttattactgcaagcaatcttataatcttccgacgttcggtggaggcaccaagctggaaatcaaac	Exp261_Plate1_LiveFO_IgK_C2-P347	IGKV8-21*01		IGKJ1*01	1	KQSYNLPT	8
	1689 / 1756	Autoreactive									6.88	Cytoplasmic+nuclear		caggttcagctgcagcagtctggagctgagctggcgaggcctggggcttcagtgaagctgtcctgcaaggcttctggctacaccttcacaagctatggtataagctgggtgaagcagagaactggacagggccttgagtggattggagagatttatcctagaagtggtaatacttactacaatgagaagttcaagggcaaggccacactgactgcagacaaatcctccagcacagcgtacatggagctccgcagcctgacatctgaggactctgcggtctatttctgtgcaagaggggattactacggtagtaggtacttcgatgtctggggcacagggaccacggtcaccgtctcctcag	Exp261_Plate1_LiveFO_IgM_C3-P345	IGHV1-81*01	IGHD1-1*01	IGHJ1*03	2	ARGDYYGSRYFDV	13		gacattgtgatgacccagtctcacaaattcatgtccacatcagtaggagacagggtcagcatcacctgcaaggccagtcaggatgtgagtactgctgtagcctggtatcaacagaaaccaggacaatctcctaaactactgatttactcggcatcctaccggtacactggagtccctgatcgcttcactggcagtggatctgggacggatttcactttcaccatcagcagtgtgcaggctgaagacctggcagtttattactgtcagcaacattatagtactccattcacgttcggctcggggacaaagttggaaataaaac	Exp261_Plate1_LiveFO_IgK_C3-P347	IGKV6-17*01		IGKJ4*01	1	QQHYSTPFT	9
	1690 / 1757										1.1			gaggtgcagcttgttgagtctggtggaggattggtgcagcctaaaggatcattgaaactctcatgtgccgcctctggtttcaccttcaatacctatgccatgcactgggtccgccaggctccaggaaagggtttggaatgggttgctcgcataagaagtaaaagtagtaattatgcaacatattatgccgattcagtgaaagacagattcaccatctccagagatgattcacaaagcatgctctatctgcaaatgaacaacctgaaaactgaggacacagccatgtattactgtgtgagagggggcgtgggttcgggctgggactactggggtcaaggaacctcagtcaccgtctcctcag	Exp261_Plate1_LiveFO_IgM_C6-P345	IGHV10-3*01	IGHD3-1*01	IGHJ4*01	1	VRGGVGSGWDY	11		aacattgtaatgacccaatctcccaaatccatgtccatgtcagtaggagagagggtcaccttgagctgcaaggccagtgagaatgtgggtacttatgtatcctggtatcaacagaaaccagagcagtctcctaaactgctgatatacggggcatccaaccggtacactggggtccccgatcgcttcacaggcagtggatctgcaacagatttcactctgaccatcagcagtgtgcaggctgaagaccttgcagattatcactgtggacagagttacagctatcctcctacgttcggtgctgggaccaagctggagctgaaac	Exp261_Plate1_LiveFO_IgK_C6-P347	IGKV6-20*01		IGKJ5*01	0	GQSYSYPPT	9
	1691 / 1758			x					1		1.44			caggttcagctgcagcagtctggggctgagctggtgaagcctggggcctcagtgaagatttcctgcaaagcttctggctacgcattcagtagctactggatgaactgggtgaagcagaggcctggaaagggtcttgagtggattggacagatttatcctggagatggtgatactaactacaacggaaagttcaagggcaaggccacactgactgcagacaaatcctccagcacagcctacatgcagctcagcagcctgacctctgaggactctgcggtctatttctgtgcaagatcgggcctggctatggactactggggtcaaggaacctcagtcaccgtctcctcag	Exp261_Plate1_LiveFO_IgM_C7-P345	IGHV1-80*01	IGHD3-1*01	IGHJ4*01	1	ARSGLAMDY	9		caaattgttctcacccagtctccagcaatcatgtctgcatctcctggggaacgggtcaccatgacctgcagtgccagctcaagtgtaagttccagctacttgtactggtaccagcagaagtcaggatcctccccaaaactctggatttatagcatatccaacctggcttctggagtcccagctcgcttcagtggcagtgggtctgggacctcttactctctcacaatcaacagcatggaggctgaagatgctgccacttattactgccagcagtggagtagtaacccacccacgttcggtgctgggaccaagctggagctgaaac	Exp261_Plate1_LiveFO_IgK_C7-P347	IGKV4-73*01		IGKJ5*01	0	QQWSSNPPT	9
	1692 / 1759										1.1			caggttcagctgcagcagtctggagctgagctgatgaagcctggggcctcagtgaagctttcctgcaaggctactggctacacattcactggctactggatagagtgggtaaagcagaggcctggacatggccttgagtggattggagagattttacctggaagtggtagtactaactacaatgagaagttcaagggcaaggccacattcactgcagatacatcctccaacacagcctacatgcaactcagcagcctgacaactgaggactctgccatctattactgtgcaagattacgcggggtctacggtagtagctcctttgactactggggccaaggcaccactctcacagtctcctcag	Exp261_Plate1_LiveFO_IgM_C8-P345	IGHV1-9*01	IGHD1-1*01	IGHJ2*01	2	ARLRGVYGSSSFDY	14		aacattgtaatgacccaatctcccaaatccatgtccatgtcagtaggagagagggtcaccttgagctgcaaggccagtgagaatgtgggtacttatgtatcctggtatcaacagaaaccagagcagtctcctaaactgctgatatacggggcatccaaccggtacactggggtccccgatcgcttcacaggcagtggatctgcaacagatttcactctgaccatcagcagtgtgcaggctgaagaccttgcagattatcactgtggacagagttacagctatccattcacgttcggctcggggacaaagttggaaataaaac	Exp261_Plate1_LiveFO_IgK_C8-P347	IGKV6-20*01		IGKJ4*01	0	GQSYSYPFT	9
	1693 / 1760										0.99			gaggtccagctgcaacagtctggacctgagctggtgaagcctggggcttcagtgaagataccctgcaaggcttctggatacacattcactgactacaacatggactgggtgaagcagagccatggaaagagccttgagtggattggagatattaatcctaacaatggtggtactatctacaaccagaagttcaagggcaaggccacattgactgtagacaagtcctccagcacagcctacatggagctccgcagcctgacatctgaggacactgcagtctattactgtgcaagaaggagggacagctcaggctacgggggtccttactactttgactactggggccaaggcaccactctcacagtctcctcag	Exp261_Plate1_LiveFO_IgM_C9-P345	IGHV1-18*01	IGHD3-2*02	IGHJ2*01	3	ARRRDSSGYGGPYYFDY	17		gatatccagatgacacagactacatcctccctgtctgcctctctgggagacagagtcaccatcagttgcagtgcaagtcagggcattagcaattatttaaactggtatcagcagaaaccagatggaactgttaaactcctgatctattacacatcaagtttacactcaggagtcccatcaaggttcagtggcagtgggtctgggacagattattctctcaccatcagcaacctggaacctgaagatattgccacttactattgtcagcagtatagtaagcttccattcacgttcggctcggggacaaagttggaaataaaac	Exp261_Plate1_LiveFO_IgK_C9-P347	IGKV10-94*01		IGKJ4*01	1	QQYSKLPFT	9
	1694 / 1761										1.4			gaggtgaagctggtggagtctggaggaggcttggtacagcctgggggttctctgagtctctcctgtgcagcttctggattcaccttcactgattactacatgagctgggtccgccagcctccagggaaggcacttgagtggttgggttttattagaaacaaagctaatggttacacaacagagtacagtgcatctgtgaagggtcggttcaccatctccagagataattcccaaagcatcctctatcttcaaatgaatgccctgagagctgaggacagtgccacttattactgtgcaagatatcccggtagtagctactatgctatggactactggggtcaaggaacctcagtcaccgtctcctcag	Exp261_Plate1_LiveFO_IgM_D4-P345	IGHV7-3*01	IGHD1-1*01	IGHJ4*01	1	ARYPGSSYYAMDY	13		gacatccagatgactcagtctccagcctccctatctgcatctgtgggagaaactgtcaccatcacatgtcgagcaagtgggaatattcacaattatttagcatggtatcagcagaaacagggaaaatctcctcagctcctggtctataatgcaaaaaccttagcagatggtgtgccatcaaggttcagtggcagtggatcaggaacacaatattctctcaagatcaacagcctgcagcctgaagattttgggagttattactgtcaacatttttggagtacttggacgttcggtggaggcaccaagctggaaatcaaac	Exp261_Plate1_LiveFO_IgK_D4-P347	IGKV12-41*01		IGKJ1*01	1	QHFWSTWT	8
	1695 / 1762										1.28			caggttcagctgcagcagtctggacctgagctggtgaagcctggggcttcagtgaagttgtcctgcaaggcttctggctacaccttcacaagctacgatataaactgggtgaagcagaggcctggacagggacttgagtggattggatggatttatcctagagatggtagtactaagtacaatgagaagttcaagggcaaggccacattgactgtagacacatcctccagcacagcgtacatggagctccacagcctgacatctgaggactctgcggtctatttctgtgcaagagtgattactacggtagtagctacggactttgactactggggccaaggcaccactctcacagtctcctcag	Exp261_Plate1_LiveFO_IgM_D6-P345	IGHV1-85*01	IGHD1-1*01	IGHJ2*01	1	ARVITTVVATDFDY	14		gacattgtgatgacccagtctcaaaaattcatgtccacatcagtaggagacagggtcagcgtcacctgcaaggccagtcagaatgtgggtactaatgtagcctggtatcaacagaaaccagggcaatctcctaaagcactgatttactcggcatcctaccggtacagtggagtccctgatcgcttcacaggcagtggatctgggacagatttcactctcaccatcagcaatgtgcagtctgaagacttggcagagtatttctgtcagcaatataacagctatcctctcacgttcggtgctgggaccaagctggagctgaaac	Exp261_Plate1_LiveFO_IgK_D6-P347	IGKV6-15*01		IGKJ5*01	0	QQYNSYPLT	9
	1696 / 1763	Autoreactive									5.96	Nuclear		caggtccaactgcagcagcctggggctgagcttgtgaagcctggggcttcagtgaagctgtcctgcaaggcttctggctacaccttcaccagctactggatgcactgggtgaagcagaggcctggacgaggccttgagtggattggaaggattgatcctaatagtggtggtactaagtacaatgagaagttcaagagcaaggccacactgactgtagacaaaccctccagcacagcctacatgcagctcagcagcctgacatctgaggactctgcggtctattattgtgcaaggtctgactactggggccaaggcaccactctcacagtctcctcag	Exp261_Plate1_LiveFO_IgM_D7-P345	IGHV1-72*01		IGHJ2*01	1	ARSDY	5		gatatccagatgacacagactacatcctccctgtctgcctctctgggagacagagtcaccatcagttgcagtgcaagtcagggcattagcaattatttaaactggtatcagcagaaaccagatggaactgttaaactcctgatctattacacatcaagtttacactcaggagtcccatcaaggttcagtggcagtgggtctgggacagattattctctcaccatcagcaacctggaacctgaagatattgccacttactattgtcagcagtatagtaagcttccgtggacgttcggtggaggcaccaagctggaaatcaaac	Exp261_Plate1_LiveFO_IgK_D7-P347	IGKV10-94*01		IGKJ1*01	1	QQYSKLPWT	9
	1697 / 1764										0.86			gaggtgcagcttgttgagtctggtggaggattggtgcagcctaaagggtcattgaaactctcatgtgcagcctctggattcagcttcaatacctacgccatgaactgggtccgccaggctccaggaaagggtttggaatgggttgctcgcataagaagtaaaagtaataattatgcaacatattatgccgattcagtgaaagacagattcaccatctccagagatgattcagaaagcatgctctatctgcaaatgaacaacttgaaaactgaggacacagccatgtattactgtgtgagaccctcaaatgattacggggggtttgcttactggggccaagggactctggtcactgtctctgcag	Exp261_Plate1_LiveFO_IgM_D8-P345	IGHV10-1*01	IGHD2-4*01	IGHJ3*01	1	VRPSNDYGGFAY	12		gacattgtgatgacccagtctcacaaattcatgtccacatcagtaggagacagggtcagcatcacctgcaaggccagtcaggatgtgggtactgctgtagcctggtatcaacagaaaccagggcaatctcctaaactactgatttactgggcatccacccggcacactggagtccctgatcgcttcacaggcagtggatctgggacagatttcactctcaccattagcaatgtgcagtctgaagacttggcagattatttctgtcagcaatatagcagctatccgtacacgttcggaggggggaccaagctggaaataaaac	Exp261_Plate1_LiveFO_IgK_D8-P347	IGKV6-23*01		IGKJ2*01	0	QQYSSYPYT	9
	1698 / 1765										0.96			caggtccaactgcagcagcctggggctgagcttgtgaagcctggggcttcagtgaagctgtcctgcaaggcttctggctacaccttcaccagctactggatgcagtgggtaaaacagaggcctggacagggccttgagtggatcggagagattgatccttctgatagctatactaactacaatcaaaagttcaagggcaaggccacattgactgtagacacatcctccagcacagcctacatgcagctcagcagcctgacatctgaggactctgcggtctattactgtgcaagattagatagtaactacgtctttgactactggggccaaggcaccactctcacagtctcctcag	Exp262_Plate1_LiveFO_IgM_A10-P345	IGHV1-50*01	IGHD2-5*01	IGHJ2*01	1	ARLDSNYVFDY	11		gacatccagatgactcagtctccagcctccctatctgcatctgtgggagaaactgtcaccatcacatgtcgagcaagtgagaatatttacagttatttagcatggtatcagcagaaacagggaaaatctcctcagctcctggtctataatgcaaaaaccttagcagaaggtgtgccatcaaggttcagtggcagtggatcaggcacacagttttctctgaagatcaacagcctgcagcctgaagattttgggagttattactgtcaacatcattatggtactccgtacacgttcggaggggggaccaagctggaaataaaac	Exp262_Plate1_LiveFO_IgK_A10-P347	IGKV12-44*01		IGKJ2*01	2	QHHYGTPYT	9
	1699 / 1766										0.86			gagttccagctgcagcagtctggacctgagctggtgaagcctggcgcttcagtgaagatatcctgcaaggcttctggttactcattcactgactacaacatgaactgggtgaagcagagcaatggaaagagccttgagtggattggagtaattaatcctaactatggtactactagctacaatcagaagttcaagggcaaggccacattgactgtagaccaatcttccagcacagcctacatgcagctcaacagcctgacatctgaggactctgcagtctattactgtgcaagacgggggggatatgattacgacgactactggggccaaggcaccactctcacagtctcctcag	Exp262_Plate1_LiveFO_IgM_A1-P345	IGHV1-39*01	IGHD2-4*01	IGHJ2*01	2	ARRGGYDYDDY	11		caaattgttctcacccagtctccagcactcatgtctgcatctccaggggagaaggtcaccatgacctgcagtgccagctcaagtgtaagttacatgtactggtaccagcagaagccaagatcctcccccaaaccctggatttatctcacatccaacctggcttctggagtccctgctcgcttcagtggcagtgggtctgggacctcttactctctcacaatcagcagcatggaggctgaagatgctgccacttattactgccagcagtggagtagtaacccgtacacgttcggaggggggaccaagctggaaataaaac	Exp262_Plate1_LiveFO_IgK_A1-P347	IGKV4-68*01		IGKJ2*01	0	QQWSSNPYT	9
	1700 / 1767										0.86			caggtccaactgcagcagcctggggctgagcttgtgaagcctggggcttcagtgaagctgtcctgcaaggcttctggctacaccttcaccagctactggatgcactgggtgaagcagaggcctggacgaggccttgagtggattggaaggattgatcctaatagtggtggtactaagtacaatgagaagttcaagagcaaggccacactgactgtagacaaaccctccagcacagcctacatgcagctcagcagcctgacatctgaggactctgcggtctattattgtgcaagaactctctatagtaactacgtagggtatgctatggactactggggtcaaggaacctcagtcaccgtctcctcag	Exp262_Plate1_LiveFO_IgM_A2-P345	IGHV1-72*01	IGHD2-5*01	IGHJ4*01	1	ARTLYSNYVGYAMDY	15		gacattgtgctgacccaatctccagcttctttggctgtgtctctagggcagagggccaccatctcctgcaaggccagccaaagtgttgattatgatggtgatagttatatgaactggtaccaacagaaaccaggacagccacccaaactcctcatctatgctgcatccaatctagaatctgggatcccagccaggtttagtggcagtgggtctgggacagacttcaccctcaacatccatcctgtggaggaggaggatgctgcaacctattactgtcagcaaagtaatgaggatcctcggacgttcggtggaggcaccaagctggaaatcaaac	Exp262_Plate1_LiveFO_IgK_A2-P347	IGKV3-4*01		IGKJ1*01	1	QQSNEDPRT	9
	1701 / 1768										1.22			caggtccagctgcagcagtctggacctgagctggtgaagcctggggcttcagtgaagatatcctgcaaggcttctggctacagcttcacaagctactatatacactgggtgaagcagaggcctggacagggacttgagtggattggatggatttatcctggaagtggtaatactaagtacaatgagaagttcaagggcaaggccacactgacggcagacacatcctccagcactgcctacatgcagctcagcagcctaacatctgaggactctgcggtctattactgtgcaagagagctcaggctacgtcttgagtttgcttactggggccaagggactctggtcactgtctctgcag	Exp262_Plate1_LiveFO_IgM_A4-P345	IGHV1-66*01	IGHD3-2*02	IGHJ3*01	3	ARELRLRLEFAY	12		caaattgttctcacccagtctccagcaatcatgtctgcatctccaggggagaaggtcaccatgacctgcagtgccagctcaagtgtaagttacatgtactggtaccagcagaagccaggatcctcccccagactcctgatttatgacacatccaacctggcttctggagtccctgttcgcttcagtggcagtgggtctgggacctcttactctctcacaatcagccgaatggaggctgaagatgctgccacttattactgccagcagtggagtagttacccactcacgttcggtgctgggaccaagctggagctgaaac	Exp262_Plate1_LiveFO_IgK_A4-P347	IGKV4-55*01		IGKJ5*01	0	QQWSSYPLT	9
	1702 / 1769	Autoreactive		x					1		5.26	Cytoplasmic		caggttcagctgcagcagtctggagctgagctggcgaggcctggggcttcagtgaagctgtcctgcaaggcttctggctacaccttcacaagctatggtataagctgggtgaagcagagaactggacagggccttgagtggattggagagatttatcctagaagtggtaatacttactacaatgagaagttcaagggcaaggccacactgactgcagacaaatcctccagcacagcgtacatggagctccgcagcctgacatctgaggactctgcggtctatttctgtgcaagaggggggctacgtgctatggactactggggtcaaggaacctcagtcaccgtctcctcag	Exp262_Plate1_LiveFO_IgM_A5-P345	IGHV1-81*01	IGHD3-1*01	IGHJ4*01	2	ARGGLRAMDY	10		gacattgtgatgacacagtctccatcctccctggctatgtcagtaggacagaaggtcactatgagctgcaagtccagtcagagccttttaaatagtagcaatcaaaagaactatttggcctggtaccagcagaaaccaggacagtctcctaaacttctggtatactttgcatccactagggaatctggggtccctgatcgcttcataggcagtggatctgggacagatttcactcttaccatcagcagtgtgcaggctgaagacctggcagattacttctgtcagcaacattatagcactccattcacgttcggctcggggacaaagttggaaataaaac	Exp262_Plate1_LiveFO_IgK_A5-P347	IGKV8-24*01		IGKJ4*01	1	QQHYSTPFT	9
	1740 / 1807										1.05			gaggtccagctgcaacaatctggacctgagctggtgaagcctggggcttcagtgaagatatcctgtaaggcttctggatacacgttcactgactactacatgaactgggtgaagcagagccatggaaagagccttgagtggattggagatattaatcctaacaatggtggtactagctacaaccagaagttcaagggcaaggccacattgactgtagacaagtcctccagcacagcctacatggagctccgcagcctgacatctgaggactctgcagtctattactgtgccactggttttgactactggggccaaggcaccactctcacagtctcctcag	Exp261_Plate1_LiveFO_IgM_A2-P345	IGHV1-26*01	IGHD4-1*01	IGHJ2*01	0	ATGFDY	6		caggctgttgtgactcaggaatctgcactcaccacatcacctggtgaaacagtcacactcacttgtcgctcaagtactggggctgttacaactagtaactatgccaactgggtccaagaaaaaccagatcatttattcactggtctaataggtggtaccaacaaccgagctccaggtgttcctgccagattctcaggctccctgattggagacaaggctgccctcaccatcacaggggcacagactgaggatgaggcaatatatttctgtgctctatggtacagcaaccatttcgtgttcggtggaggaaccaaactgactgtcctag	Exp261_Plate1_LiveFO_IgL_A2-P350	IGLV1*01		IGLJ1*01	1	ALWYSNHFV	9
	1741 / 1808			x					1		1.34			caggtccaactgcagcagcctggggctgagctggtaaagcctggggcttcagtgaagttgtcctgcaaggcttctggctacactttcaccagctactggatgcactgggtgaagcagaggcctggacaaggccttgagtggattggaatgattcatcctaatagtggtagtactaactacaatgagaagttcaagagcaaggccacactgactgtagacaaatcctccagcacagcctacatgcaactcagcagcctgacatctgaggactctgcggtctattactgtgcaagattgatggttactaccctatattactatgctatggactactggggtcaaggaacctcagtcaccgtctcctcag	Exp261_Plate1_LiveFO_IgM_A4-P345	IGHV1-64*01	IGHD2-3*01	IGHJ4*01	1	ARLMVTTLYYYAMDY	15		caggctgttgtgactcaggaatctgcactcaccacatcacctggtgaaacagtcacactcacttgtcgctcaagtactggggctgttacaactagtaactatgccaactgggtccaagaaaaaccagatcatttattcactggtctaataggtggtaccaacaaccgagctccaggtgttcctgccagattctcaggctccctgattggagacaaggctgccctcaccatcacaggggcacagactgaggatgaggcaatatatttctgtgctctatggtacagcaaccattgggtgttcggtggaggaaccaaactgactgtcctag	Exp261_Plate1_LiveFO_IgL_A4-P350	IGLV1*01		IGLJ1*01	1	ALWYSNHWV	8
	1742 / 1809										1.39			caggttcagctgcagcagtctggacctgagctggtgaagcctggggcctcagtgaagatttcctgcaaggcttctggctacgcattcagtagctcctggatgaactgggtgaagcagaggcctggaaagggtcttgagtggattggacggatttatcctggagatggagatactaactacaatgggaagttcaagggcaaggccacactgactgcagacaaatcctccagcacagcctacatgcaactcagcagcctgacatctgaggactctgcggtctacttctgtgcaagatatccttattactacggtagtagctactttgactactggggccaaggcaccactctcacagtctcctcag	Exp262_Plate1_LiveFO_IgM_F3-P345	IGHV1-82*01	IGHD1-1*01	IGHJ2*01	1	ARYPYYYGSSYFDY	14		caggctgttgtgactcaggaatctgcactcaccacatcacctggtgaaacagtcacactcacttgtcgctcaagtactggggctgttacaactagtaactatgccaactgggtccaagaaaaaccagatcatttattcactggtctaataggtggtaccaacaaccgagctccaggtgttcctgccagattctcaggctccctgattggagacaaggctgccctcaccatcacaggggcacagactgaggatgaggcaatatatttctgtgctctatggtacagcaaccattgggtgttcggtggaggaaccaaactgactgtcctag	Exp262_Plate1_LiveFO_IgL_F3-P350	IGLV1*01		IGLJ1*01	1	ALWYSNHWV	9
