# Supplementary material for: Peripheral apoptosis and limited clonal deletion during physiologic murine B lymphocyte development
Source: Nat Commun. 2024 Jun 1;15:4691. doi: 10.1038/s41467-024-49062-x (PMC11144239; doi:10.1038/s41467-024-49062-x)
Supplement: Supplementary file 7 — Source Data [file 41467_2024_49062_MOESM7_ESM.xlsx]

## Sheet: Fig. 1 + Table 1
	Fig. 1e	% FRET(neg)
		Bone marrow				Blood		Spleen
	Replicates	Fr. B/C	Fr. D	Fr. E	Fr. F	T	FO	T	FO	MZ
		0.047	0.26	0.12	0.07	1.69	0.078	1	0.11	0.038
		0.064	0.43	0.15	0.091	3.01	0.13	1.15	0.16	0.051
		0.054	0.21	0.18	0.12	2.11	0.16	0.92	0.15	0.057
		0.056	0.26	0.17	0.088	1.44	0.1	1.32	0.13	0.047
		0.058	0.29	0.17	0.081	2.66	0.12	0.78	0.11	0.028
		0.06	0.28	0.21	0.089	1.24	0.083
	Mean	0.0565	0.2883	0.1667	0.08983	2.025	0.1118	1.034	0.132	0.0442
	SEM	0.002363	0.03049	0.01229	0.006799	0.2859	0.01269	0.09325	0.0102	0.005093
	Fig. 1f	% FRET(neg)
		Blood				Spleen
	Replicates	T1	T2	T3	FO	T1	T2	T3	FO
		2.35	0.81	0.14	0.078	1.59	0.48	0.22	0.11
		4.09	1.09	0.35	0.13	1.95	0.43	0.29	0.16
		2.67	1.06	0.39	0.16	1.51	0.37	0.44	0.15
		2	0.66	0.19	0.1	2.24	0.53	0.23	0.13
		3.72	0.93	0.26	0.12	1.55	0.32	0.24	0.11
		1.7	0.65	0.26	0.083
	Mean	2.755	0.8667	0.265	0.1118	1.768	0.426	0.284	0.132
	SEM	0.3902	0.07834	0.03836	0.01269	0.1417	0.0375	0.04082	0.0102

## Sheet: Fig. 2
	Fig. 2c	% FRET(neg)
		Bone marrow				Blood
		Parenchyma	Sinusoids	Parenchyma	Sinusoids	Labelled
		Fr. E		Fr. F		T1	FO
	Replicates	0.17	0.08	0.1	0.026	1.47	0.31
		0.24	0.21	0.057	0.054	2.88	0.43
		0.25	0.18	0.067	0.12	2.11	0.27
		0.22	0.079	0.073	0.062	1.41	0.31
		0.16	0.074	0.065	0.038	1.46	0.28
	Mean	0.208	0.1246	0.0724	0.06	1.866	0.32
	SEM	0.01828	0.02915	0.007359	0.01625	0.2844	0.02864

## Sheet: Fig. 3
	Fig. 3a	Total cell number (Millions)												Fig. 3c	% of Immature / Transitional B cell apoptosis occuring in
		Bone marrow				Spleen									Bone marrow	Periphery
		Fr. B/C	Fr. D	Fr.E	Fr. F	T	FO	MZ	T3					Replicates	6.092	93.908
	Replicates	2.263	6.597	2.235	3.502	3.797	20.807	1.137	1.773						5.64	94.36
		1.769	4.862	1.695	2.819	6.824	28.2095	1.918	3.189						5.437	94.563
		1.659	7.508	2.746	5.355	6.634	19.926	1.296	1.782						7.879	92.121
		1.49	5.303	2.161	3.298	3.394	17.5	1.038	1.913						10.653	89.347
		1.931	5.909	2.521	4.095	5.484	24.505	1.521	2.045
		2.446	5.993	2.57	4.723									Mean	7.14	92.86
														SEM	0.9782	0.9782
	Mean	1.926	6.029	2.321	3.965	5.227	22.19	1.382	2.14
	SEM	0.1494	0.3836	0.1536	0.3871	0.7071	1.879	0.1569	0.2668
	Fig. 3b	FRET(neg) cell number per day (Millions)												Fig. 3d	% of Total B cell apoptosis occuring in
		Bone marrow				Blood		Spleen							Bone marrow	Periphery
		Fr. B/C	Fr. D	Fr.E	Fr. F	T	FO	T	FO	MZ	T3			Replicates	25.2328	74.7672
	Replicates	0.0743	1.1991	0.1875	0.1714	0.2363	0.0436	2.654	1.5999	0.0302	0.2727				16.7478	83.2522
		0.0791	1.4614	0.1777	0.1793	0.4208	0.0727	5.486	3.155	0.068	0.646				17.0425	82.9575
		0.063	1.102	0.345	0.449	0.295	0.089	4.266	2.089	0.052	0.548				24.7272	75.2728
		0.058	0.964	0.257	0.203	0.201	0.056	3.131	1.59	0.034	0.307				26.2578	73.7422
		0.078	1.198	0.3	0.232	0.372	0.067	2.99	1.884	0.03	0.343
		0.103	1.173	0.377	0.294	0.173	0.046							Mean	22	78
														SEM	2.1	2.1
	Mean	0.0759	1.183	0.274	0.2548	0.283	0.06238	3.705	2.064	0.04284	0.4233
	SEM	0.006425	0.06649	0.03335	0.04286	0.04002	0.007067	0.5212	0.2884	0.007482	0.07342

## Sheet: Fig. 5
	Fig. 5b	%IgM(lo)GFP(neg)
		T1		T2/3		FO
		Nur77-GFP	Nur77-GFP x EMu-Bcl2-tg	Nur77-GFP	Nur77-GFP x EMu-Bcl2-tg	Nur77-GFP	Nur77-GFP x EMu-Bcl2-tg
	Replicates	3.34	34.8	2.08	4.17	1.34	2.75
		3.58	14.4	1.93	2.03	1.24	3.85
		2.54	12.6	1.36	2.9	0.78	2.39
		3.75	11.1	2.65	2.5	1.56	1.61
		3.35	24.7	1.83	4.36	1.28	2.97
		3.38	29.7	1.72	4.11	1.23	3.41
		4.53	33.5	2.2	3.91	1.11	3.62
	Mean	3.496	22.97	1.967	3.426	1.22	2.943
	SEM	0.2243	3.845	0.153	0.3522	0.08995	0.2936
	Fig. 5c	%IgM(lo)GFP+
		T1		T2/3		FO
		Nur77-GFP	Nur77-GFP x EMu-Bcl2-tg	Nur77-GFP	Nur77-GFP x EMu-Bcl2-tg	Nur77-GFP	Nur77-GFP x EMu-Bcl2-tg
	Replicates	2.56	11.9	3.78	7.27	10.9	8.53
		2.3	18.4	4.06	3.94	10.3	13.1
		2.36	13.9	4.19	6.17	9.57	9.83
		2.96	15.5	5.35	6.54	12.5	8.66
		3.6	7.81	5.72	6.87	12.9	11.8
		2.44	9.06	3.98	6.64	11.2	12.8
		3.35	10	4.84	6.06	10.9	10.9
	Mean	2.796	12.37	4.56	6.213	11.18	10.8
	SEM	0.1951	1.432	0.2837	0.4091	0.4425	0.7067
	Fig. 5d	%IgM+GFP(neg)
		T1		T2/3		FO
		Nur77-GFP	Nur77-GFP x EMu-Bcl2-tg	Nur77-GFP	Nur77-GFP x EMu-Bcl2-tg	Nur77-GFP	Nur77-GFP x EMu-Bcl2-tg
	Replicates	76.6	47.3	51.2	54.5	21	46.3
		78.2	60	54.2	56.1	22	43.7
		75.2	63.2	50	55.1	18.1	44.7
		75.5	60.1	52.4	52.3	22.1	42.6
		70.4	61.9	45.4	60.3	18.5	43.4
		76.7	54.5	55.4	58.5	22.9	42.9
		70.8	41.3	51.5	60.9	20.4	49.4
	Mean	74.77	55.47	51.44	56.81	20.71	44.71
	SEM	1.138	3.13	1.223	1.204	0.6947	0.9127

## Sheet: Supplementary Fig. 1
		% FRET(neg)
	Supplementary Fig. 1g	Thymus		Bone marrow								Blood						Spleen
		DP thymocytes		Fr. B/C		Fr. D		Fr. E		Fr. F		T1		T2		FO		T1		T2		FO		MZ
		Untreated	Dexamethasone	Untreated	Dexamethasone	Untreated	Dexamethasone	Untreated	Dexamethasone	Untreated	Dexamethasone	Untreated	Dexamethasone	Untreated	Dexamethasone	Untreated	Dexamethasone	Untreated	Dexamethasone	Untreated	Dexamethasone	Untreated	Dexamethasone	Untreated	Dexamethasone
	Replicates	0.53	11.4	0.086	0.71	0.19	1.95	0.11	2.25	0.058	1.31	2.41	27.1	0.63	10.2	0.087	2.3	1.01	12.9	0.21	4.45	0.11	1.38	0.034	2.84
		0.65	8.16	0.029	0.47	0.29	1.64	0.076	1.72	0.047	1.33	1.99	35.2	0.7	7.9	0.12	2.38	1.22	14.9	0.32	5.06	0.088	1.95	0.035	3.95
	Mean	0.59	9.78	0.0575	0.59	0.24	1.795	0.093	1.985	0.0525	1.32	2.2	31.15	0.665	9.05	0.1035	2.34	1.115	13.9	0.265	4.755	0.099	1.665	0.0345	3.395
	SEM	0.06	1.62	0.0285	0.12	0.05	0.155	0.017	0.265	0.0055	0.01	0.21	4.05	0.035	1.15	0.0165	0.04	0.105	1	0.055	0.305	0.011	0.285	0.0005	0.555
		Fold change (Dexamethasone over Untreated)
	Supplementary Fig. 1h	Thymus	Bone marrow				Blood			Spleen
		DP thymocytes	Fr. B/C	Fr. D	Fr. E	Fr. F	T1	T2	FO	T1	T2	FO	MZ
	Replicates	21.5094	8.25581	10.2632	20.4546	22.5862	11.2448	16.1905	26.4368	12.7723	21.1905	12.5455	83.5294
		12.5539	16.2069	5.65517	22.6316	28.2979	17.6884	11.2857	19.8333	12.2131	15.8125	22.1591	112.857
	Mean	17.03	12.23	7.959	21.54	25.44	14.47	13.74	23.14	12.49	18.5	17.35	98.19
	SEM	4.478	3.976	2.304	1.089	2.856	3.222	2.452	3.302	0.2796	2.689	4.807	14.66
	Supplementary Fig. 1j	% FRET(neg)
		Bone marrow								Spleen
		Fr. B/C		Fr. D		Fr. E		Fr. F		T1		T2		FO		MZ
		4C	37C	4C	37C	4C	37C	4C	37C	4C	37C	4C	37C	4C	37C	4C	37C
	Replicates	0.2	0.5	0.26	1.24	0.3	1.29	0.031	0.83	0.94	6.09	0.27	1.86	0.063	0.75	0.032	1.04
		0.17	1.34	0.13	2.02	0.15	2.53	0.06	1.26	1.23	14.9	0.3	3.66	0.12	1.27	0.034	1.56
		0.11	1.53	0.16	2.13	0.12	1.82	0.041	1.46	1.25	14.4	0.36	3.72	0.13	1.35	0.019	1.4
		0.08	1.24	0.15	2.27	0.1	2.38	0.026	1.27	0.72	12.5	0.21	2.66	0.078	1	0.021	1.2
	Mean	0.14	1.153	0.175	1.915	0.1675	2.005	0.0395	1.205	1.035	11.97	0.285	2.975	0.09775	1.093	0.0265	1.3
	SEM	0.02739	0.2257	0.02901	0.2307	0.04535	0.2831	0.007511	0.1332	0.1267	2.028	0.03122	0.4441	0.01616	0.1365	0.003797	0.1137
	Supplementary Fig. 1k	% aCasp3+
		Bone marrow								Spleen
		Fr. B/C		Fr. D		Fr. E		Fr. F		T1		T2		FO		MZ
		4C	37C	4C	37C	4C	37C	4C	37C	4C	37C	4C	37C	4C	37C	4C	37C
	Replicates	0.24	0.7	0.18	0.84	0.11	0.49	0.24	0.62	0.9	5.51	0.42	1.72	0.19	0.73	0.21	1.01
		0.12	1.02	0.25	1.46	0.21	1.38	0.41	0.95	1.14	10.6	0.42	2.6	0.21	0.9	0.29	1.2
		0.13	0.98	0.28	1.47	0.21	1	0.38	1.3	1.17	9.01	0.52	2.36	0.25	0.9	0.39	1.25
		0.18	0.89	0.38	1.6	0.27	1.38	0.38	1.13	0.78	8.94	0.38	1.98	0.18	0.74	0.39	1.11
	Mean	0.1675	0.8975	0.2725	1.343	0.2	1.063	0.3525	1	0.9975	8.515	0.435	2.165	0.2075	0.8175	0.32	1.143
	SEM	0.0275	0.07122	0.04151	0.1705	0.03317	0.2108	0.03816	0.1454	0.09437	1.072	0.02986	0.1957	0.01548	0.04768	0.04359	0.05282

## Sheet: Supplementary Fig. 2 + Table 2 
	Supplementary Fig. 2a	% FLICA-VAD+
		Bone marrow												Spleen
		Fr. B/C			Fr. D			Fr. E			Fr. F			T1			T2			FO			MZ
		Untreated 4C	Dexamethasone 4C	Untreated 37C	Untreated 4C	Dexamethasone 4C	Untreated 37C	Untreated 4C	Dexamethasone 4C	Untreated 37C	Untreated 4C	Dexamethasone 4C	Untreated 37C	Untreated 4C	Dexamethasone 4C	Untreated 37C	Untreated 4C	Dexamethasone 4C	Untreated 37C	Untreated 4C	Dexamethasone 4C	Untreated 37C	Untreated 4C	Dexamethasone 4C	Untreated 37C
	Replicates	1.69	2.45	5.95	1.06	1.79	8.92	1.33	1.8	7.74	0.92	1.46	6.07	1.53	5.08	8.75	1.4	3.09	7.17	0.89	2.08	3.85	1.2	2.06	11.7
		1.56	2.15	7	1.15	1.77	11.2	2.19	2.05	11.5	1.45	1.62	9.64	2.17	5.27	20.6	2.14	2.93	16	1.09	1.59	7.72	1.8	2.57	25.4
		1.87	2.23	11.6	1.22	1.91	10.7	1.91	2.65	11.3	1.41	2.03	13.2	1.67	5.86	22.1	1.65	4.15	19.4	0.8	2.56	9.18	2.05	3.19	28.8
		1.75	3.64	8.08	1.12	2.63	9.59	2.21	3.2	12.1	1.38	2.99	11.1	1.48	7.84	20.9	1.72	4.98	17.2	0.82	3.4	8.14	1.76	3.5	28.7
	Mean	1.718	2.618	8.158	1.138	2.025	10.1	1.91	2.425	10.66	1.29	2.025	10	1.713	6.013	18.09	1.728	3.788	14.94	0.9	2.408	7.223	1.703	2.83	23.65
	SEM	0.06447	0.3467	1.227	0.03326	0.204	0.5182	0.2051	0.3139	0.9881	0.1242	0.3433	1.501	0.1577	0.6314	3.129	0.1537	0.4809	2.685	0.06621	0.3856	1.165	0.1794	0.3213	4.061
	Supplementary Fig. 2b	% FRET(neg)
		Bone marrow												Spleen
		Fr. B/C			Fr. D			Fr. E			Fr. F			T1			T2			FO			MZ
		Untreated 4C	Dexamethasone 4C	Untreated 37C	Untreated 4C	Dexamethasone 4C	Untreated 37C	Untreated 4C	Dexamethasone 4C	Untreated 37C	Untreated 4C	Dexamethasone 4C	Untreated 37C	Untreated 4C	Dexamethasone 4C	Untreated 37C	Untreated 4C	Dexamethasone 4C	Untreated 37C	Untreated 4C	Dexamethasone 4C	Untreated 37C	Untreated 4C	Dexamethasone 4C	Untreated 37C
	Replicates	0.16	1.17	1.23	0.4	2.53	2.78	0.14	1.78	1.6	0.058	1.27	1.22	1.17	5.11	5.91	0.14	1.73	1.16	0.058	0.95	0.75	0.065	1.42	0.68
		0.19	0.85	1.37	0.35	1.73	4.04	0.2	1.46	3.28	0.1	1.26	1.83	2.02	6.35	14.5	0.35	2.09	2.77	0.15	1.16	1.35	0.086	2.38	2.2
		0.18	1.02	1.25	0.31	3.09	3.96	0.16	2.07	3.04	0.13	1.49	3.36	1.95	9.34	16	0.3	3.04	3.45	0.17	1.61	1.7	0.076	2.67	2.19
		0.12	1.89	1.31	0.29	3.52	4.2	0.16	2.35	4.02	0.068	2.72	3.04	1.22	9.17	13.5	0.21	3.63	2.49	0.095	2.72	1.28	0.035	3.62	1.41
	Mean	0.1625	1.233	1.29	0.3375	2.718	3.745	0.165	1.915	2.985	0.089	1.685	2.363	1.59	7.493	12.48	0.25	2.623	2.468	0.1183	1.61	1.27	0.0655	2.523	1.62
	SEM	0.01548	0.2287	0.03162	0.02428	0.3866	0.3255	0.01258	0.1912	0.5066	0.01634	0.3491	0.5036	0.2287	1.049	2.249	0.04673	0.4349	0.4802	0.02559	0.3948	0.1962	0.01103	0.453	0.3639
	Supplementary Fig. 2d	% Annexin-V+
		Bone marrow B cells			Spleen B cells
		mRuby2+DAPI(neg)	mRuby2(neg)DAPI(neg)	DAPI+	mRuby2+DAPI(neg)	mRuby2(neg)DAPI(neg)	DAPI+
	Replicates	2.46	60.6	83.4	1.35	47.7	80.6
		1.19	47	56	0.6	29.6	72.6
		1.73	53.2	67.4	0.59	29.1	68.4
		1.6	43	68.7	0.59	37.9	72
	Mean	1.745	50.95	68.88	0.7825	36.08	73.4
	SEM	0.2647	3.84	5.62	0.1892	4.369	2.573
	Supplementary Fig. 2f	Relative mean FSC-A
		Bone marrow B cells				Spleen B cells
		mRuby2+DAPI(neg)	mRuby2+DAPI(neg)FRET(neg)	mRuby2(neg)DAPI(neg)Annexin-V+	DAPI+Annexin-V+	mRuby2+DAPI(neg)	mRuby2+DAPI(neg)FRET(neg)	mRuby2(neg)DAPI(neg)Annexin-V+	DAPI+Annexin-V+
	Replicates	1	0.933099	0.774252	0.791993	1	0.979691	0.741452	0.770388
		1.02773	0.890476	0.763368	0.776361	1	0.913987	0.724286	0.755617
		1	0.870331	0.747845	0.77287	0.971075	0.902507	0.719594	0.741641
		1.00403	0.899238	0.77365	0.779972	1.00351	0.930921	0.725128	0.757823
	Mean	1.008	0.8983	0.7648	0.7803	0.9936	0.9318	0.7276	0.7564
	SEM	0.006664	0.01309	0.006172	0.004159	0.007569	0.017	0.00477	0.005889
	Supplementary Fig. 2g	Relative mean SSC-A
		Bone marrow B cells				Spleen B cells
		mRuby2+DAPI(neg)	mRuby2+DAPI(neg)FRET(neg)	mRuby2(neg)DAPI(neg)Annexin-V+	DAPI+Annexin-V+	mRuby2+DAPI(neg)	mRuby2+DAPI(neg)FRET(neg)	mRuby2(neg)DAPI(neg)Annexin-V+	DAPI+Annexin-V+
	Replicates	1	1.01555	1.40196	1.4146	1	0.989485	1.33667	1.21721
		1	0.950393	1.43731	1.36903	1	0.952171	1.41029	1.28956
		0.962192	0.921971	1.39163	1.39358	0.995543	0.932991	1.3465	1.30114
		1.00925	0.947882	1.45852	1.35088	1.01142	0.977717	1.40034	1.28403
	Mean	0.9929	0.9589	1.422	1.382	1.002	0.9631	1.373	1.273
	SEM	0.01045	0.01993	0.01552	0.01395	0.003393	0.0127	0.01862	0.01893
	Supplementary Fig. 2h	% Annexin-V+
		Bone marrow								Spleen
		Fr. B/C		Fr. D		Fr. E		Fr. F		T1		T2		FO		MZ
		Untreated	Dexamethasone	Untreated	Dexamethasone	Untreated	Dexamethasone	Untreated	Dexamethasone	Untreated	Dexamethasone	Untreated	Dexamethasone	Untreated	Dexamethasone	Untreated	Dexamethasone
	Replicates	14.9	13	4.23	4.57	4.2	3.03	2.51	2.05	8.29	14.2	8.12	8.29	5.7	6.3	6.91	8.47
		6.97	15.4	3.47	4.27	3.38	5.85	1.94	5.86	6.3	8.91	6.53	7.17	4.28	7.15	3.4	6.57
		9.44	9.96	4.39	4.72	4.18	3.17	2.83	2.03	5.9	8.68	5.88	5.18	3.88	3.58	3.87	2.55
		6.58	10.2	5.07	6.86	3.95	4.28	2.47	2.57	7.19	8.95	7.45	5.2	4.95	3.92	4.21	2.93
	Mean	9.473	12.14	4.29	5.105	3.928	4.083	2.438	3.128	6.92	10.19	6.995	6.46	4.703	5.238	4.598	5.13
	SEM	1.917	1.287	0.3284	0.5924	0.1911	0.6521	0.1844	0.9194	0.5303	1.34	0.4943	0.7681	0.3991	0.8789	0.7885	1.435

## Sheet: Supplementary Fig. 3
	Supplementary Fig. 3b	IgH CDR3 length
		Bone marrow				Spleen
		Fr. D		Fr. E		T		FO
		FRET+	FRET(neg)	FRET+	FRET(neg)	FRET+	FRET(neg)	FRET+
	Replicates	12	10	12	12	22	12	13
		13	12	14	10	12	16	11
		8	14	17	10	13	16	8
		8	11	13	17	10	9	16
		10	12	7	15	15	7	11
		8	8	11	12	13	9	10
		10	15	14	14	14	13	15
		12	12	13	8	16	10	12
		15	11	9	11	11	11	13
		11	15	13	15	17	16	5
		16	5	5	7	12	14	15
		5	12	15	14	8	13	13
		16	13	14	18	16	9	7
		13	21	15	15	13	10	10
		10	12	14	15	7	16	13
		5	18	13	12	14	12	12
		10	16	8	15	17	8	12
		16	11	9	11	11	10	9
		13	12	10	19	8	16	13
		14	13	9	16	11	13	7
		9	10	9	9	10	11	12
		15	8	8	17	13	13	17
		6	14	13	13	11	15	13
		13	11	11	11	16	14	14
		13	14	13	8	12	11	12
		15	11	14	11	8	11	11
		16	20	8	13	14	12	11
		12	7	12	12	17	14	10
		15	15	11	14	11	16	11
		11	14	10	11	15	14	13
		8	10	16	11	11	14	15
		14	8	9	14	16	11	17
		14	16	10	12	12	8	11
		10	10	13	14	11	15	10
		10	13	15	15	7		9
		13	15	6	12	14		12
		12	16	12	7	12		11
		16	11	10	13	15		11
		12	15	10	14	8		12
		17	9	13	12	19		14
		14	16	13	15	15		13
		10		9	8	17		18
		16		8	11	13		16
		6		13		7		13
		10		15		10		14
				17		11		17
				11		10		10
				9		15		12
				8		12		12
				11		15		12
				15		16		11
				10		16		10
				10		13		11
				14		14		9
				14		16		14
				15		17		12
				8		14		9
				8		10		11
				10		18		12
				9		14		12
				14		14		11
				14		12		18
				11		10		15
				9		12		14
				10		11		6
				11		8		15
				12		7		14
				15		11
				12		12
				13		11
				10		5
				15		14
				9		14
				12
				10
				17
				15
				13
				14
	Mean	11.82	12.59	11.66	12.63	12.68	12.32	12.12
	SEM	0.4792	0.5226	0.3062	0.4377	0.3782	0.4581	0.3291
	Supplemmentary Fig. 3c	Monoclonal antibody name
		Control antibodies		FRET+ Early immature B cells
		mGO53	ED38	2128/2142	2129/2143	2130/ 2144	2131/2145	2132/2146	2133/2147	2134/2148	2135/2149	2136/2150	2138/2152	2139/2153	2140/2212	2141/2155	2156/1890	2157/2188	2158/2189	2159/2190	2160/2191	2162/1882	2163/2194	2164/2195	2165/2196	2166/2197	2167/2198	2168/2199	2169/2150	2170/2199	2171/2202	2172/2203	2173/2204	2175/2206	2176/2207	2177/2079	2178/2209	2179/2210	2181/2212	2182/1892	2183/2123	2184/2127	2185/2216
	Antibody concentration (µg/mL)	A405 (Binding to LPS)
	4	0.054	3.654	1.018	1.305	0.946	0.059	0.062	0.477	0.225	0.016	-0.007	1.266	0.793	0.975	0.051	1.245	0	0.292	0.06	-0.011	0.33	1.67	3.507	0.142	0.205	2.093	3.701	0.192	0.192	1.31	1.382	0.208	0.107	0.636	0.62	0.207	0.051	0.046	1.083	2.248	0.455	0.882
	1	0.02	3.686	0.242	0.481	0.144	-0.009	0	0.087	0.057	0.017	-0.012	0.411	0.345	0.355	-0.002	0.631	-0.015	0.141	-0.001	-0.017	0.118	0.365	1.674	0.018	0.126	1.266	3.722	0.025	0.022	0.429	0.686	0.104	0.026	0.322	0.255	0.041	0.019	0.027	0.552	0.977	0.1	0.199
	0.25	0.014	3.289	0.06	0.132	0.026	-0.024	-0.021	0.015	0.042	0.041	0.001	0.095	0.217	0.195	-0.011	0.227	-0.017	0.019	-0.009	-0.016	0.066	0.079	0.843	-0.013	-0.008	0.533	3.494	0.108	0.082	0.098	0.668	0.044	0.012	0.088	0.019	-0.008	-0.002	0.009	0.278	1.084	0.043	0.073
	0.0625	0.01	1.254	-0.001	0.022	-0.01	-0.022	-0.006	0.008	0.034	0.053	0.037	0.063	0.162	0.052	0.035	0.059	0.024	0.06	0.057	0.08	0.079	0.004	0.12	-0.024	-0.024	0.192	1.639	-0.003	0.038	0.074	0.113	0.015	0.063	0.094	0.044	0.027	0.016	0.016	0.094	0.186	0.062	0.115
	Supplemmentary Fig. 3c	Monoclonal antibody name
		Control antibodies		FRET+ Immature B cells
		mGO53	ED38	1896/1973	1898/1975	1899/1976	1900/1977	1901/1978	1902/1979	1903/1980	1904/1981	1905/1982	1906/1983	1907/1984	1909/1986	1910/1987	1911/1988	1912/1989	1913/1990	1934/2011	1935/2012	1936/2013	1937/2014	1938/2015	1939/2016	1940/2017	1941/2018	1942/2019	1944/2021	1945/2022	1946/2014	1947/2024	1948/2025	1949/2026	1950/2027	1964/1892	1965/1892	1966/1892	1967/1892	1968/1892	1969/1892	1970/2212	1971/2048
	Antibody concentration (µg/mL)	A405 (Binding to LPS)
	4	0.054	3.654	0.446	0.096	0.279	0.096	0.309	0.122	0.094	0.168	0.182	0.025	0.005	2.764	0.811	0.003	0.86	1.634	0.036	0.073	0.385	0.03	3.747	0.278	0.099	0.064	0.224	1.72	0.16	0.141	0.524	0.248	0.177	0.215	0.038	0.061	0.044	0.004	0.043	0.122	0.012	0.011
	1	0.02	3.686	0.129	0.002	0.02	0.002	0.068	0.007	0.005	0.018	0.083	0.015	-0.004	1.761	0.419	-0.007	0.211	0.565	0.002	0.024	0.18	0.02	3.71	0.041	0.003	-0.004	0.016	0.371	0.002	0.01	0.136	0.032	0.051	0.079	0.016	0.003	0.017	-0.007	0	0.006	-0.008	-0.005
	0.25	0.014	3.289	0.012	-0.005	-0.003	-0.008	0.007	-0.008	-0.01	-0.003	0.072	0.017	-0.007	0.76	0.126	-0.008	0.055	0.161	-0.002	0.003	0.03	0.012	3.674	0.002	-0.008	-0.009	-0.004	0.063	-0.008	-0.004	0.014	-0.002	0.02	0.048	0.022	0.001	0	-0.007	-0.003	0.035	-0.004	-0.005
	0.0625	0.01	1.254	0.004	-0.006	0	-0.005	-0.001	-0.009	-0.007	0.003	0.047	0.046	0.035	0.223	0.067	0.059	0.05	0.075	0.058	0.067	0.072	0.062	1.926	-0.008	-0.013	-0.009	-0.012	0.015	-0.011	-0.011	-0.008	-0.011	-0.006	0.032	0.052	0.047	0.055	0.046	0.055	0.052	0.039	0.026
	Supplemmentary Fig. 3c	Monoclonal antibody name
		Control antibodies		FRET+ Transitional B cells
		mGO53	ED38	1532/1604	1533/1605	1534/1606	1535/1607	1536/1608	1537/1609	1538/1610	1539/1611	1540/1612	1541/1613	1542/1614	1543/1615	1544/1616	1545/1617	1546/1618	1547/1619	1549/1621	1550/1622	1551/1623	1552/1624	1553/1625	1554/1752	1555/1627	1556/1628	1596/1668	1597/1669	1598/1670	1599/1671	1600/1672	1601/1673	1602/1674	1603/1675
	Antibody concentration (µg/mL)	A405 (Binding to LPS)
	4	0.054	3.654	0.061	0.103	0.015	-0.018	-0.012	0.079	-0.011	0.047	0.1	1.188	0.038	0.093	0.108	0.196	0.104	0.206	0.109	3.141	0.092	0.109	0.208	0.259	0.049	0.003	0.001	-0.01	0.485	0.011	0.005	0.285	0.097	-0.003
	1	0.02	3.686	0.009	-0.004	-0.021	-0.032	-0.028	0.006	-0.032	-0.029	-0.001	0.346	0.032	-0.008	0.001	0.003	-0.008	0.019	0.016	1.307	0.002	0.003	0.053	0.095	0.004	-0.013	-0.014	-0.014	0.134	-0.005	-0.008	0.097	0.062	-0.009
	0.25	0.014	3.289	-0.03	-0.033	-0.034	-0.034	-0.036	-0.027	-0.035	-0.034	-0.019	0.068	0.027	-0.014	-0.014	-0.015	-0.013	-0.011	-0.012	0.29	0.008	-0.006	0.022	0.031	-0.008	-0.013	-0.017	-0.018	0.089	-0.003	-0.014	0.029	0.032	0.002
	0.0625	0.01	1.254	-0.007	0.003	0.009	0.006	0	0.006	-0.005	0.001	-0.005	0.032	0.066	-0.011	-0.016	-0.006	-0.014	-0.015	-0.016	0.056	-0.016	-0.018	0.007	0.044	0.013	0.023	0.009	0.01	0.013	0.018	0.01	0.037	N/A	0.041
	Supplemmentary Fig. 3c	Monoclonal antibody name
		Control antibodies		FRET+ FO B cells
		mGO53	ED38	1676/1743	1677/1744	1678/1607	1679/1746	1680/1747	1681/1748	1682/1749	1683/1750	1684/1751	1685/1752	1686/1753	1687/1754	1688/1755	1689/1756	1690/1757	1691/1758	1692/1759	1693/1760	1694/1761	1695/1762	1696/1763	1697/1764	1698/1765	1699/1766	1700/1767	1701/1768	1702/1769	1740/1807	1741/1808	1742/1809
	Antibody concentration (µg/mL)	A405 (Binding to LPS)
	4	0.054	3.654	0.057	0.085	0.12	0.054	0.071	0.239	0.04	0.054	0.42	0.065	2.041	0.165	0.237	0.187	-0.014	0.599	-0.007	0.079	0.037	0.311	0.061	-0.009	-0.027	0.27	0.131	0.102	0.508	0.103	0.627	0.143
	1	0.02	3.686	0.045	-0.019	-0.021	-0.033	-0.027	0.01	-0.028	-0.03	0.105	-0.024	0.517	0.058	0.086	0.041	-0.038	0.3	-0.036	-0.016	-0.027	0.069	-0.024	-0.038	-0.039	0.079	0.012	-0.001	0.17	-0.023	0.118	-0.024
	0.25	0.014	3.289	0.054	-0.035	-0.031	-0.041	-0.039	-0.033	-0.039	-0.039	0.008	-0.032	0.109	0.047	0.036	-0.013	-0.037	0.012	-0.041	-0.037	-0.038	-0.003	-0.037	-0.045	-0.034	0.05	-0.031	-0.038	0.031	-0.039	0.055	-0.038
	0.0625	0.01	1.254	0.177	-0.032	-0.038	-0.041	-0.039	-0.039	-0.038	-0.038	-0.03	-0.037	0.006	0.006	0.042	-0.002	-0.011	0.002	-0.032	-0.028	-0.033	-0.003	-0.021	-0.025	0.007	0.054	-0.033	-0.042	-0.014	-0.039	0	-0.039
	Supplemmentary Fig. 3c	Monoclonal antibody name
		Control antibodies		FRET+ Early immature B cells
		mGO53	ED38	2128/2142	2129/2143	2130/ 2144	2131/2145	2132/2146	2133/2147	2134/2148	2135/2149	2136/2150	2138/2152	2139/2153	2140/2212	2141/2155	2156/1890	2157/2188	2158/2189	2159/2190	2160/2191	2162/1882	2163/2194	2164/2195	2165/2196	2166/2197	2167/2198	2168/2199	2169/2150	2170/2199	2171/2202	2172/2203	2173/2204	2175/2206	2176/2207	2177/2079	2178/2209	2179/2210	2181/2212	2182/1892	2183/2123	2184/2127	2185/2216
	Antibody concentration (µg/mL)	A405 (Binding to dsDNA)
	4	0.21	3.605	1.052	1.156	0.286	0.072	0.1	0.255	0.879	0.062	0.042	0.491	1.803	2.327	0.043	3.107	-0.004	0.798	0.589	0.022	0.361	1.114	2.282	0.129	0.203	1.629	3.706	0.182	0.154	0.895	1.844	0.253	0.123	0.393	0.162	0.052	0.031	0.021	0.726	1.123	0.097	0.323
	1	0.15	3.645	0.237	0.572	0.105	0.016	-0.003	0.155	0.072	0.049	0.004	0.195	0.874	0.419	0.021	0.766	-0.009	0.154	0.008	0.004	0.21	0.286	1.144	0.017	0.05	0.617	3.734	0.034	0.028	0.174	0.584	0.102	0.077	0.188	0.083	0.005	0.017	0.104	0.368	0.603	0.158	0.027
	0.25	0.157	3.48	0.122	0.312	0.02	-0.014	-0.006	0.039	0.11	0.029	0.002	0.073	0.157	0.916	0.01	0.285	-0.001	0.043	0.114	0.006	0.124	0.075	0.433	0.007	0.014	0.111	3.496	0.029	0.01	0.029	0.302	0.044	0.069	0.084	0.077	-0.004	0.036	0.002	0.182	0.92	0.013	0.011
	0.0625	0.217	1.975	0.046	0.093	0.009	-0.01	-0.005	0.016	0.09	0.049	0.054	0.055	0.129	0.678	0.059	0.158	0.041	0.089	0.066	0.053	0.125	0.023	0.108	-0.004	0.001	0.077	1.604	0.007	0.04	0.034	0.06	0.031	0.053	0.079	0.087	0.035	0.045	0.021	0.103	0.106	0.041	0.072
	Supplemmentary Fig. 3c	Monoclonal antibody name
		Control antibodies		FRET+ Immature B cells
		mGO53	ED38	1896/1973	1898/1975	1899/1976	1900/1977	1901/1978	1902/1979	1903/1980	1904/1981	1905/1982	1906/1983	1907/1984	1909/1986	1910/1987	1911/1988	1912/1989	1913/1990	1934/2011	1935/2012	1936/2013	1937/2014	1938/2015	1939/2016	1940/2017	1941/2018	1942/2019	1944/2021	1945/2022	1946/2014	1947/2024	1948/2025	1949/2026	1950/2027	1964/1892	1965/1892	1966/1892	1967/1892	1968/1892	1969/1892	1970/2212	1971/2048
	Antibody concentration (µg/mL)	A405 (Binding to dsDNA)
	4	0.21	3.605	0.583	0.103	0.189	0.133	0.375	0.124	0.128	0.191	0.309	0.027	0.018	2.596	0.61	0.023	0.495	1.387	0.041	0.077	0.341	0.099	3.701	0.558	0.18	0.107	0.283	1.557	0.158	0.172	0.537	0.177	0.219	0.224	0.116	0.141	0.202	0.028	0.131	0.149	0.049	0.037
	1	0.15	3.645	0.216	0.092	0.111	0.174	0.236	0.069	0.156	0.11	0.247	0.039	0.062	1.275	0.272	0.056	0.161	0.626	0.071	0.191	0.317	0.107	3.702	0.4	0.163	0.09	0.299	0.359	0.078	0.085	0.204	0.074	0.106	0.366	0.167	0.173	0.177	0.109	0.142	0.171	0.089	0.093
	0.25	0.157	3.48	0.142	0.085	0.133	0.166	0.186	0.077	0.083	0.194	0.294	0.07	0.132	0.988	0.198	0.095	0.12	0.257	0.149	0.277	0.21	0.244	3.662	0.212	0.272	0.108	0.183	0.13	0.077	0.067	0.192	0.065	0.115	0.176	0.182	0.121	0.153	0.13	0.143	0.186	0.077	0.092
	0.0625	0.217	1.975	0.13	0.053	0.094	0.1	0.1	0.057	0.06	0.12	0.195	0.131	0.211	1.363	0.207	0.146	0.158	0.191	0.168	0.061	0.194	0.396	2.307	0.219	0.179	0.097	0.162	0.158	0.073	0.057	0.179	0.079	0.066	0.185	0.19	0.149	0.194	0.132	0.083	0.111	0.06	0.138
	Supplemmentary Fig. 3c	Monoclonal antibody name
		Control antibodies		FRET+ Transitional B cells
		mGO53	ED38	1532/1604	1533/1605	1534/1606	1535/1607	1536/1608	1537/1609	1538/1610	1539/1611	1540/1612	1541/1613	1542/1614	1543/1615	1544/1616	1545/1617	1546/1618	1547/1619	1549/1621	1550/1622	1551/1623	1552/1624	1553/1625	1554/1752	1555/1627	1556/1628	1596/1668	1597/1669	1598/1670	1599/1671	1600/1672	1601/1673	1602/1674	1603/1675
	Antibody concentration (µg/mL)	A405 (Binding to dsDNA)
	4	0.21	3.605	0.043	0.052	0.032	0.085	0.039	0.031	0.035	0.086	0.122	1.025	0.073	0.095	0.153	0.179	0.321	0.285	0.152	3.374	0.127	0.135	0.211	0.59	0.01	0	0.014	0.002	0.099	0.032	0.073	0.192	0.758	0.039
	1	0.15	3.645	0.142	0.081	0.056	0.29	0.09	0.095	0.135	0.116	0.165	0.285	0.115	0.087	0.264	0.442	0.09	0.075	0.136	0.985	0.076	0.097	0.09	0.045	0.022	0.151	0.03	0.01	0.083	0.012	0.059	0.127	0.389	0.115
	0.25	0.157	3.48	0.165	0.086	0.051	0.134	0.065	0.093	0.079	0.123	0.148	0.204	0.116	0.049	0.413	0.118	0.061	0.035	0.041	0.392	0.064	0.059	0.077	0.248	0.028	0.038	0.012	0.07	0.058	0.14	0.114	0.215	0.285	0.139
	0.0625	0.217	1.975	0.185	0.125	0.102	0.207	0.132	0.115	0.1	0.185	0.192	0.278	0.138	0.183	0.038	0.136	0.022	0.075	0.066	0.188	0.056	0.05	0.048	0.12	0.185	0.155	0.229	0.122	0.178	0.205	0.167	0.192	0.28	0.222
	Supplemmentary Fig. 3c	Monoclonal antibody name
		Control antibodies		FRET+ FO B cells
		mGO53	ED38	1676/1743	1677/1744	1678/1607	1679/1746	1680/1747	1681/1748	1682/1749	1683/1750	1684/1751	1685/1752	1686/1753	1687/1754	1688/1755	1689/1756	1690/1757	1691/1758	1692/1759	1693/1760	1694/1761	1695/1762	1696/1763	1697/1764	1698/1765	1699/1766	1700/1767	1701/1768	1702/1769	1740/1807	1741/1808	1742/1809
	Antibody concentration (µg/mL)	A405 (Binding to dsDNA)
	4	0.21	3.605	0.09	0.064	0.162	0.093	0.154	0.184	0.238	0.143	1.094	0.106	0.426	0.229	0.291	0.216	0.071	0.72	0.041	0.032	0.146	0.071	0.166	0.008	0.003	0.311	0.14	0.131	0.807	0.097	0.982	0.211
	1	0.15	3.645	0.14	0.121	0.173	0.05	0.174	0.088	0.122	0.088	0.374	0.081	0.101	0.115	0.232	0.189	0.208	0.383	0.164	0.063	0.127	0.155	0.159	0.06	0.068	0.18	0.028	0.089	0.218	0.108	0.631	0.143
	0.25	0.157	3.48	0.157	0.079	0.222	0.046	0.162	0.072	0.155	0.086	0.162	0.079	0.132	0.142	0.14	0.166	0.125	0.194	0.095	0.063	0.11	0.16	0.113	0.057	0.056	0.211	0.089	0.111	0.17	0.128	0.084	0.066
	0.0625	0.217	1.975	0.192	0.085	0.179	0.064	0.067	0.036	0.058	0.055	0.125	0.054	0.115	0.052	0.097	0.145	0.115	0.139	0.086	0.088	0.124	0.156	0.151	0.117	0.127	0.158	0.103	0.138	0.209	0.138	0.241	0.062
	Supplemmentary Fig. 3c	Monoclonal antibody name
		Control antibodies		FRET+ Early immature B cells
		mGO53	ED38	2128/2142	2129/2143	2130/ 2144	2131/2145	2132/2146	2133/2147	2134/2148	2135/2149	2136/2150	2138/2152	2139/2153	2140/2212	2141/2155	2156/1890	2157/2188	2158/2189	2159/2190	2160/2191	2162/1882	2163/2194	2164/2195	2165/2196	2166/2197	2167/2198	2168/2199	2169/2150	2170/2199	2171/2202	2172/2203	2173/2204	2175/2206	2176/2207	2177/2079	2178/2209	2179/2210	2181/2212	2182/1892	2183/2123	2184/2127	2185/2216
	Antibody concentration (µg/mL)	A405 (Binding to ssDNA)
	4	0.165	3.591	0.655	0.451	0.262	0.077	0.111	0.331	0.199	0.027	0.022	0.442	0.753	0.4	0.076	0.86	0.015	0.189	0.166	0.107	0.435	1.45	3.142	0.323	0.294	2.487	3.699	0.243	0.133	0.974	2.575	0.25	0.18	0.924	1.103	0.237	0.087	0.059	1.202	1.509	0.309	0.493
	1	0.083	3.617	0.304	0.455	0.211	0.073	0.132	0.285	0.117	0.049	0.038	0.335	0.579	0.336	0.075	0.481	0.047	0.215	0.106	0.221	0.178	0.279	1.804	0.174	0.171	1.524	3.717	0.275	0.151	0.274	1.409	0.294	0.296	1.352	0.887	0.084	0.282	0.23	1.039	0.969	0.112	0.171
	0.25	0.179	3.205	0.19	0.217	0.092	0.055	0.098	0.163	0.037	0.112	0.028	0.232	0.694	0.358	0.209	0.238	0.097	0.175	0.177	0.17	0.214	0.134	0.618	0.11	0.092	0.7	3.465	0.182	0.087	0.076	0.619	0.129	0.11	0.486	0.286	0.046	0.1	0.014	0.46	1.045	0.04	0.048
	0.0625	-0.008	1.274	0.142	0.152	0.145	0.134	0.261	0.185	0.218	0.048	0.053	0.165	0.236	0.448	0.07	0.309	0.12	0.227	0.209	0.186	0.207	0.031	0.259	0.112	0.102	0.407	1.896	0.111	0.029	0.025	0.193	0.099	0.053	0.434	0.141	0.071	0.133	0.05	0.388	0.371	0.088	0.089
	Supplemmentary Fig. 3c	Monoclonal antibody name
		Control antibodies		FRET+ Immature B cells
		mGO53	ED38	1896/1973	1898/1975	1899/1976	1900/1977	1901/1978	1902/1979	1903/1980	1904/1981	1905/1982	1906/1983	1907/1984	1909/1986	1910/1987	1911/1988	1912/1989	1913/1990	1934/2011	1935/2012	1936/2013	1937/2014	1938/2015	1939/2016	1940/2017	1941/2018	1942/2019	1944/2021	1945/2022	1946/2014	1947/2024	1948/2025	1949/2026	1950/2027	1964/1892	1965/1892	1966/1892	1967/1892	1968/1892	1969/1892	1970/2212	1971/2048
	Antibody concentration (µg/mL)	A405 (Binding to ssDNA)
	4	0.165	3.591	0.378	0.073	0.213	0.072	0.185	0.085	0.061	0.115	0.121	0.11	0.059	1.569	0.738	0.041	0.381	0.84	0.039	0.082	0.563	0.058	3.782	0.273	0.087	0.058	0.267	1.451	0.094	0.073	0.198	0.107	0.149	0.128	0.097	0.051	0.192	0.052	0.055	0.146	0.034	0.042
	1	0.083	3.617	0.163	0.035	0.095	0.057	0.153	0.045	0.033	0.053	0.113	0.067	0.025	1.535	0.293	0.035	0.115	0.398	0.027	0.12	0.172	0.092	3.683	0.098	0.071	0.033	0.185	0.498	0.069	0.081	0.174	0.068	0.05	0.078	0.088	0.082	0.172	0.048	0.059	0.083	0.047	0.043
	0.25	0.179	3.205	0.079	0.03	0.063	0.039	0.048	0.029	0.032	0.042	0.077	0.044	0.037	0.684	0.124	0.034	0.059	0.177	0.023	0.081	0.176	0.094	3.201	0.074	0.072	0.046	0.147	0.19	0.03	0.035	0.045	0.034	0.072	0.051	0.065	0.066	0.128	0.051	0.077	0.085	0.037	0.036
	0.0625	-0.008	1.274	0.054	0.032	0.045	0.035	0.031	0.016	0.059	0.037	0.065	0.04	0.051	0.41	0.082	0.05	0.053	0.119	0.031	0.104	0.109	0.121	1.369	0.053	0.05	0.046	0.114	0.098	0.03	0.047	0.028	0.024	0.027	0.047	0.046	0.087	0.097	0.079	0.06	0.09	0.047	0.041
	Supplemmentary Fig. 3c	Monoclonal antibody name
		Control antibodies		FRET+ Transitional B cells
		mGO53	ED38	1532/1604	1533/1605	1534/1606	1535/1607	1536/1608	1537/1609	1538/1610	1539/1611	1540/1612	1541/1613	1542/1614	1543/1615	1544/1616	1545/1617	1546/1618	1547/1619	1549/1621	1550/1622	1551/1623	1552/1624	1553/1625	1554/1752	1555/1627	1556/1628	1596/1668	1597/1669	1598/1670	1599/1671	1600/1672	1601/1673	1602/1674	1603/1675
	Antibody concentration (µg/mL)	A405 (Binding to ssDNA)
	4	0.165	3.591	0.056	0.045	0.015	0.067	-0.017	0.014	0.024	0.061	0.09	1.025	0.091	0.078	0.125	0.141	0.081	0.166	0.054	2.978	0.058	0.056	0.134	0.429	0.096	0.053	0.022	0.001	0.778	0.013	0.024	0.157	1.331	0.063
	1	0.083	3.617	0.033	0.028	0.002	0.074	0.018	0.032	0.012	0.049	0.06	0.352	0.117	0.025	0.086	0.046	0.007	0.044	0.04	1.07	0.017	0.018	0.072	0.192	0.007	0.035	0.025	0.005	0.166	0.027	0.006	0.076	0.429	0.032
	0.25	0.179	3.205	0.038	0.026	-0.002	0.057	0.017	0.021	0.025	0.044	0.072	0.151	0.135	0.006	0.031	0.016	0.006	0.021	0.026	0.224	0.014	0.019	0.027	0.09	0.016	0.015	0.026	0.008	0.126	0.01	0.02	0.052	0.178	0.067
	0.0625	-0.008	1.274	0.153	0.12	0.092	0.14	0.107	0.095	0.084	0.146	0.152	0.185	0.179	0.005	0.015	0.01	0.001	0.015	0.038	0.08	0.018	0.05	0.004	0.066	0.045	0.04	0.04	0.014	0.053	0.016	0.014	0.036	0.121	0.064
	Supplemmentary Fig. 3c	Monoclonal antibody name
		Control antibodies		FRET+ FO B cells
		mGO53	ED38	1676/1743	1677/1744	1678/1607	1679/1746	1680/1747	1681/1748	1682/1749	1683/1750	1684/1751	1685/1752	1686/1753	1687/1754	1688/1755	1689/1756	1690/1757	1691/1758	1692/1759	1693/1760	1694/1761	1695/1762	1696/1763	1697/1764	1698/1765	1699/1766	1700/1767	1701/1768	1702/1769	1740/1807	1741/1808	1742/1809
	Antibody concentration (µg/mL)	A405 (Binding to ssDNA)
	4	0.165	3.591	0.048	0.081	0.192	0.066	0.106	0.129	0.124	0.133	0.452	0.071	0.339	0.167	0.401	0.06	0.052	0.664	0.014	0.031	-0.042	-0.021	0.19	-0.046	-0.043	0.05	0.283	0.108	0.619	0.105	0.895	0.138
	1	0.083	3.617	0.137	-0.002	0.059	-0.018	0.008	0.026	0.017	-0.018	0.116	-0.012	0.108	0.224	0.23	0.007	0.015	0.201	0.003	-0.026	-0.05	-0.045	0.018	-0.046	-0.038	0.027	0.042	0.019	0.377	-0.019	0.13	0.005
	0.25	0.179	3.205	0.036	0.011	0.01	-0.032	-0.006	0.016	0.015	-0.025	0.04	-0.005	0.016	0.052	0.102	0.009	-0.014	0.077	0.004	-0.026	-0.027	-0.029	-0.002	-0.015	-0.027	0.119	0.009	-0.016	0.191	-0.007	0.081	0.007
	0.0625	-0.008	1.274	0.027	-0.016	-0.009	-0.031	-0.014	-0.019	-0.031	-0.036	-0.025	-0.028	0.033	0.015	0.107	0.058	0.048	0.064	0.061	0.023	0.037	0.075	0.101	0.06	0.11	0.216	0.001	-0.025	0.118	-0.009	0.027	0.073
	Supplemmentary Fig. 3c	Monoclonal antibody name
		Control antibodies		FRET+ Early immature B cells
		mGO53	ED38	2128/2142	2129/2143	2130/ 2144	2131/2145	2132/2146	2133/2147	2134/2148	2135/2149	2136/2150	2138/2152	2139/2153	2140/2212	2141/2155	2156/1890	2157/2188	2158/2189	2159/2190	2160/2191	2162/1882	2163/2194	2164/2195	2165/2196	2166/2197	2167/2198	2168/2199	2169/2150	2170/2199	2171/2202	2172/2203	2173/2204	2175/2206	2176/2207	2177/2079	2178/2209	2179/2210	2181/2212	2182/1892	2183/2123	2184/2127	2185/2216
	Antibody concentration (µg/mL)	A405 (Binding to KLH)
	4	0.12	3.582	0.85	0.457	0.399	0.097	0.138	0.316	0.21	0.056	-0.061	1.771	2.497	0.358	-0.029	0.987	-0.017	0.769	0.052	-0.022	0.288	1.228	2.319	0.614	0.23	1.039	3.429	0.149	0.227	0.578	0.58	0.213	0.102	0.438	0.61	0.279	0.032	0.043	1.115	1.002	0.995	0.594
	1	0.058	3.478	0.193	0.132	0.084	-0.038	-0.047	0.028	0.073	0.033	-0.055	0.451	0.954	0.03	-0.074	0.356	-0.072	0.15	-0.039	-0.037	0.116	0.321	0.981	0.134	-0.009	0.368	3.044	-0.026	0.107	0.249	0.224	0.091	0.04	0.091	0.118	0.014	-0.058	-0.059	0.235	0.268	0.299	0.114
	0.25	0.037	1.911	0.01	-0.031	-0.042	-0.078	-0.076	-0.048	0.062	0.018	-0.053	0.071	0.322	-0.032	-0.062	0.07	-0.076	-0.009	-0.059	-0.026	0.096	0.046	0.296	-0.018	-0.056	0.1	1.874	-0.06	-0.042	-0.019	0.014	0.08	0.04	0.051	0.006	-0.025	-0.06	-0.062	0.052	0.075	0.053	0.009
	0.0625	0.023	0.779	-0.058	-0.065	-0.064	-0.04	-0.068	-0.066	0.07	0.063	0.029	0.077	0.142	-0.008	-0.02	0.032	0.003	0.026	0.019	0.006	0.049	-0.038	0.022	-0.047	-0.068	0.096	0.736	-0.052	-0.064	-0.037	0.012	0.061	0.059	0.04	0.082	0.045	0.047	0.043	0.084	0.064	0.087	0.082
	Supplemmentary Fig. 3c	Monoclonal antibody name
		Control antibodies		FRET+ Immature B cells
		mGO53	ED38	1896/1973	1898/1975	1899/1976	1900/1977	1901/1978	1902/1979	1903/1980	1904/1981	1905/1982	1906/1983	1907/1984	1909/1986	1910/1987	1911/1988	1912/1989	1913/1990	1934/2011	1935/2012	1936/2013	1937/2014	1938/2015	1939/2016	1940/2017	1941/2018	1942/2019	1944/2021	1945/2022	1946/2014	1947/2024	1948/2025	1949/2026	1950/2027	1964/1892	1965/1892	1966/1892	1967/1892	1968/1892	1969/1892	1970/2212	1971/2048
	Antibody concentration (µg/mL)	A405 (Binding to KLH)
	4	0.12	3.582	0.3	0.097	0.204	0.111	0.281	0.103	0.08	0.096	0.14	0.039	-0.027	0.559	0.466	-0.014	0.442	0.37	0.03	0.221	0.68	0.035	3.629	0.196	0.065	0.049	0.169	0.989	0.211	0.111	0.279	0.24	0.115	0.163	0.06	0.111	-0.027	-0.035	-0.034	-0.02	0.012	-0.06
	1	0.058	3.478	0.063	0.005	0.026	0.015	0.053	-0.006	-0.002	-0.003	0.11	0.009	-0.047	0.138	0.111	-0.035	0.105	0.103	-0.009	0.043	0.3	0	3.636	0.005	-0.06	-0.059	-0.014	0.186	-0.034	-0.033	0.015	-0.033	-0.01	0.081	0.033	-0.019	-0.072	-0.047	-0.022	-0.049	-0.047	-0.079
	0.25	0.037	1.911	-0.028	-0.032	-0.02	-0.013	-0.005	-0.035	0.04	0.041	0.033	-0.006	-0.042	0.028	0.031	-0.018	0.015	0.036	-0.01	0.011	0.083	0.006	2.825	-0.038	-0.058	-0.06	-0.016	0.008	-0.002	-0.026	-0.004	-0.039	0.056	0.216	0.013	-0.043	-0.059	-0.053	-0.048	-0.057	-0.061	-0.065
	0.0625	0.023	0.779	-0.044	-0.039	-0.036	-0.034	-0.03	-0.039	-0.049	-0.025	0.052	0.075	0.03	0.063	0.063	0.108	0.084	0.075	0.109	0.138	0.142	0.08	1.171	-0.079	-0.089	-0.085	-0.064	-0.044	-0.066	-0.079	-0.068	-0.093	-0.066	0.041	0.033	0.022	0.014	0.028	0.053	0.039	0.043	0.022
	Supplemmentary Fig. 3c	Monoclonal antibody name
		Control antibodies		FRET+ Transitional B cells
		mGO53	ED38	1532/1604	1533/1605	1534/1606	1535/1607	1536/1608	1537/1609	1538/1610	1539/1611	1540/1612	1541/1613	1542/1614	1543/1615	1544/1616	1545/1617	1546/1618	1547/1619	1549/1621	1550/1622	1551/1623	1552/1624	1553/1625	1554/1752	1555/1627	1556/1628	1596/1668	1597/1669	1598/1670	1599/1671	1600/1672	1601/1673	1602/1674	1603/1675
	Antibody concentration (µg/mL)	A405 (Binding to KLH)
	4	0.12	3.582	-0.001	0.039	-0.045	-0.072	-0.074	0.159	-0.06	-0.043	0.14	2.186	0.062	0.031	0.066	0.127	0.065	0.161	0.151	1.284	0.061	0.087	0.287	0.199	0.005	-0.043	-0.039	-0.075	0.465	-0.018	-0.009	0.271	-0.007	-0.039
	1	0.058	3.478	-0.014	0.02	-0.033	-0.082	-0.008	0.082	0.068	0.057	0.077	0.677	0.081	-0.004	-0.06	-0.055	-0.072	-0.032	-0.047	0.539	-0.058	-0.069	-0.004	0.073	-0.075	N/A	-0.077	-0.085	0.028	-0.082	-0.087	0.044	-0.073	-0.084
	0.25	0.037	1.911	-0.056	-0.083	-0.085	-0.072	-0.089	-0.062	-0.077	-0.073	-0.062	0.138	0.062	-0.077	-0.088	-0.087	-0.078	-0.083	-0.083	0.091	-0.08	-0.084	-0.075	0.06	-0.072	-0.081	-0.089	-0.086	-0.067	-0.084	-0.089	-0.062	-0.082	-0.079
	0.0625	0.023	0.779	0.04	0.007	-0.003	0.016	0.004	0.026	0.019	0.031	0.058	0.116	0.105	-0.074	-0.091	-0.088	-0.087	-0.088	-0.092	-0.056	-0.091	-0.094	-0.082	0.063	-0.013	-0.029	-0.035	-0.023	-0.041	-0.05	-0.058	-0.044	-0.031	-0.005
	Supplemmentary Fig. 3c	Monoclonal antibody name
		Control antibodies		FRET+ FO B cells
		mGO53	ED38	1676/1743	1677/1744	1678/1607	1679/1746	1680/1747	1681/1748	1682/1749	1683/1750	1684/1751	1685/1752	1686/1753	1687/1754	1688/1755	1689/1756	1690/1757	1691/1758	1692/1759	1693/1760	1694/1761	1695/1762	1696/1763	1697/1764	1698/1765	1699/1766	1700/1767	1701/1768	1702/1769	1740/1807	1741/1808	1742/1809
	Antibody concentration (µg/mL)	A405 (Binding to KLH)
	4	0.12	3.582	0.081	0.074	0.109	0.093	0.181	0.178	0.114	0.081	0.236	0.104	0.547	0.12	0.243	0.029	-0.025	1.429	-0.024	0.116	0.032	0.286	0.03	-0.048	-0.044	0.191	0.214	0.134	1.116	0.066	1.278	0.043
	1	0.058	3.478	0.029	-0.031	-0.048	-0.044	-0.045	-0.006	-0.059	-0.057	-0.022	-0.036	0.276	0.046	0.087	-0.03	-0.064	0.446	-0.044	-0.024	-0.039	0.026	-0.053	-0.064	-0.062	0.067	-0.01	-0.004	0.291	-0.012	0.261	-0.043
	0.25	0.037	1.911	0.034	-0.067	-0.066	-0.075	-0.067	-0.066	-0.076	-0.077	-0.058	-0.066	-0.012	0.032	0.068	-0.043	-0.046	0.022	-0.048	-0.019	-0.054	-0.047	-0.058	-0.066	-0.036	0.128	-0.048	-0.038	0.079	-0.032	0.086	-0.05
	0.0625	0.023	0.779	0.038	-0.074	-0.078	-0.084	-0.075	-0.072	-0.078	-0.08	-0.076	-0.076	-0.061	0.027	0.089	0.034	0.068	0.15	0.054	0.051	0.064	0.051	0.035	0.046	0.063	0.151	-0.028	-0.044	-0.012	-0.05	-0.032	-0.054
	Supplemmentary Fig. 3c	Monoclonal antibody name
		Control antibodies		FRET+ Early immature B cells
		mGO53	ED38	2128/2142	2129/2143	2130/ 2144	2131/2145	2132/2146	2133/2147	2134/2148	2135/2149	2136/2150	2138/2152	2139/2153	2140/2212	2141/2155	2156/1890	2157/2188	2158/2189	2159/2190	2160/2191	2162/1882	2163/2194	2164/2195	2165/2196	2166/2197	2167/2198	2168/2199	2169/2150	2170/2199	2171/2202	2172/2203	2173/2204	2175/2206	2176/2207	2177/2079	2178/2209	2179/2210	2181/2212	2182/1892	2183/2123	2184/2127	2185/2216
	Antibody concentration (µg/mL)	A405 (Binding to Insulin)
	4	0.068	3.646	0.529	0.401	0.26	0.07	0.078	0.2	0.212	0.017	-0.011	0.803	2.029	0.19	0.007	0.717	-0.001	0.112	0.025	-0.009	0.134	0.719	1.62	0.083	0.104	0.395	3.707	0.116	0.102	0.537	0.682	0.157	0.081	0.301	0.423	0.042	0.016	0.013	0.218	0.586	0.183	0.21
	1	0.049	3.678	0.121	0.096	0.052	-0.012	0.019	0.093	0.068	0.048	-0.008	0.234	0.62	0.094	-0.005	0.27	-0.002	0.087	0	-0.011	0.138	0.318	0.774	0.041	0.02	0.11	3.713	0.03	0.019	0.085	0.122	0.06	0.052	0.176	0.207	0.012	0	0.003	0.113	0.323	0.022	0.051
	0.25	0.047	3.048	0.043	0.037	0.005	-0.021	-0.009	0.062	0.051	0.053	0.005	0.067	0.191	0.057	-0.009	0.074	-0.004	0.052	-0.001	-0.007	0.102	0.097	0.224	0.013	0.021	0.043	2.758	0.021	0.017	0.027	0.08	0.037	0.055	0.113	0.105	-0.008	0.004	-0.008	0.031	0.116	0.008	0.022
	0.0625	0.035	1.096	0.02	0.014	-0.007	-0.023	-0.022	0.009	0.029	0.121	0.058	0.078	0.119	0.094	0.041	0.078	0.026	0.087	0.035	0.032	0.114	0.014	0.095	0.01	-0.001	0.041	0.989	0.003	0.012	0.004	0.031	0.017	0.077	0.114	0.089	0.031	0.03	0.007	0.04	0.08	0.034	0.051
	Supplemmentary Fig. 3c	Monoclonal antibody name
		Control antibodies		FRET+ Immature B cells
		mGO53	ED38	1896/1973	1898/1975	1899/1976	1900/1977	1901/1978	1902/1979	1903/1980	1904/1981	1905/1982	1906/1983	1907/1984	1909/1986	1910/1987	1911/1988	1912/1989	1913/1990	1934/2011	1935/2012	1936/2013	1937/2014	1938/2015	1939/2016	1940/2017	1941/2018	1942/2019	1944/2021	1945/2022	1946/2014	1947/2024	1948/2025	1949/2026	1950/2027	1964/1892	1965/1892	1966/1892	1967/1892	1968/1892	1969/1892	1970/2212	1971/2048
	Antibody concentration (µg/mL)	A405 (Binding to Insulin)
	4	0.068	3.646	0.227	0.003	0.126	0.02	0.201	0.048	0.047	0.043	0.132	-0.007	-0.05	0.612	0.358	-0.063	0.242	0.265	-0.042	-0.004	0.398	-0.039	3.687	0.155	0.072	0.058	0.17	0.525	0.105	0.115	0.145	0.084	0.119	0.131	0.032	0.028	0.044	0.025	0.024	0.031	0.026	0.085
	1	0.049	3.678	0.029	-0.051	-0.029	-0.048	0.058	-0.051	-0.058	-0.039	-0.015	-0.01	-0.053	0.216	0.097	-0.061	0.035	0.06	-0.055	-0.031	0.083	-0.039	3.674	0.033	0.013	-0.006	0.055	0.155	0.02	0.016	0.043	0.008	0.006	0.073	0.022	0.005	0.024	-0.007	0.009	0.014	0.007	0.065
	0.25	0.047	3.048	-0.021	-0.059	-0.04	-0.06	-0.004	-0.056	-0.065	-0.055	-0.024	0.001	-0.037	0.095	0.034	-0.06	-0.021	-0.014	-0.056	-0.032	0.027	-0.035	3.489	0.008	-0.002	-0.014	0.026	0.049	0.006	-0.001	0.019	-0.005	-0.005	0.076	0.02	0.02	0.018	-0.007	0.003	0.017	-0.005	0.02
	0.0625	0.035	1.096	-0.052	-0.065	-0.056	-0.06	-0.039	-0.065	-0.067	-0.063	-0.03	0.035	0.012	0.063	0.021	-0.022	-0.004	-0.011	-0.03	-0.008	0.025	0.035	1.033	-0.003	-0.01	-0.015	0.007	0.025	-0.005	-0.009	0.007	-0.01	-0.008	0.049	0.068	0.033	0.043	0.016	0.02	0.02	0.005	0.01
	Supplemmentary Fig. 3c	Monoclonal antibody name
		Control antibodies		FRET+ Transitional B cells
		mGO53	ED38	1532/1604	1533/1605	1534/1606	1535/1607	1536/1608	1537/1609	1538/1610	1539/1611	1540/1612	1541/1613	1542/1614	1543/1615	1544/1616	1545/1617	1546/1618	1547/1619	1549/1621	1550/1622	1551/1623	1552/1624	1553/1625	1554/1752	1555/1627	1556/1628	1596/1668	1597/1669	1598/1670	1599/1671	1600/1672	1601/1673	1602/1674	1603/1675
	Antibody concentration (µg/mL)	A405 (Binding to Insulin)
	4	0.068	3.646	0.004	0.038	0.005	0.017	-0.005	0.116	0.007	0.056	0.12	0.464	0.184	0.031	0.074	0.068	0.058	0.137	0.107	1.774	0.093	0.112	0.191	0.17	0.016	-0.001	-0.014	-0.013	0.218	0.012	0.016	0.29	0.17	0.04
	1	0.049	3.678	0.048	0.031	0.049	0.07	0.014	0.062	0.025	0.047	0.144	0.263	0.31	0.003	0.019	0.037	-0.003	0.009	0.04	0.774	0.002	0.02	0.059	0.066	-0.004	0	-0.007	-0.016	0.059	-0.007	0.053	0.103	0.119	0.058
	0.25	0.047	3.048	0.069	0.04	0.077	0.06	0.025	0.028	0.053	0.091	0.108	0.171	0.268	-0.015	-0.01	0.009	-0.013	-0.005	0.002	0.128	-0.005	-0.005	0.006	0.049	0.004	-0.009	0.003	-0.021	0.037	0.048	0.035	0.031	0.093	0.12
	0.0625	0.035	1.096	0.182	0.09	0.088	0.106	0.088	0.134	0.133	0.193	0.192	0.232	0.288	-0.02	-0.02	-0.014	-0.027	-0.019	-0.016	0.066	-0.015	-0.014	-0.007	0.101	0.027	0.025	0.023	0.005	0.052	0.007	0.1	0.059	0.057	0.031
	Supplemmentary Fig. 3c	Monoclonal antibody name
		Control antibodies		FRET+ FO B cells
		mGO53	ED38	1676/1743	1677/1744	1678/1607	1679/1746	1680/1747	1681/1748	1682/1749	1683/1750	1684/1751	1685/1752	1686/1753	1687/1754	1688/1755	1689/1756	1690/1757	1691/1758	1692/1759	1693/1760	1694/1761	1695/1762	1696/1763	1697/1764	1698/1765	1699/1766	1700/1767	1701/1768	1702/1769	1740/1807	1741/1808	1742/1809
	Antibody concentration (µg/mL)	A405 (Binding to Insulin)
	4	0.068	3.646	0.267	0.09	0.099	0.078	0.123	0.142	0.125	0.116	0.229	0.144	0.694	0.208	0.195	0.101	0.04	0.404	0.02	0.072	0.068	0.198	0.113	0.015	0.024	0.187	0.097	0.085	0.478	0.036	0.28	0.072
	1	0.049	3.678	0.103	0.017	0.059	0.036	0.027	0.055	0.027	0.031	0.095	0.035	0.253	0.088	0.076	0.036	0.098	0.29	0.019	0.047	0.027	0.087	0.082	0.013	0.003	0.078	0.018	0.086	0.23	0.024	0.159	-0.016
	0.25	0.047	3.048	0.168	0.007	0.015	0.006	0.012	0.019	0.01	0.005	0.048	0.012	0.091	0.076	0.07	0.022	0.05	0.077	0.009	0.019	0.007	0.062	0.048	0.006	0.008	0.066	0.016	0.015	0.085	-0.018	0.148	-0.035
	0.0625	0.035	1.096	0.158	0.002	0.01	0.005	0.004	0.027	0.005	0.001	0.036	-0.001	0.038	0.054	0.097	0.087	0.069	0.142	0.036	0.042	0.058	0.085	0.122	0.031	0.027	0.097	-0.035	-0.03	0.02	-0.046	0.037	-0.05
	Supplemmentary Fig. 3d	Monoclonal antibody name
		Control antibodies		FRET(neg) Early immature B cells
		mGO53	ED38	2050/2069	2051/2070	2052/2071	2053/2072	2054/2073	2055/2074	2056/2075	2057/2025	2058/2077	2059/2078	2060/2079	2061/2080	2062/2081	2063/2082	2065/2084	2067/2084	2068/2087	2089/2109	2090/2110	2091/2025	2092/2112	2093/2113	2096/2116	2097/2117	2098/2118	2099/2015	2100/2120	2101/2121	2103/2123	2105/2125	2107/2127
	Antibody concentration (µg/mL)	A405 (Binding to LPS)
	4	0.054	3.654	0.216	3.209	0.303	0.102	1.677	1.085	0.096	0.035	0.073	0.183	3.687	3.25	0.145	0.746	0.163	0.043	0.117	0.065	0.134	0.05	0.082	0.047	-0.015	0.462	0.013	3.657	0.041	0.073	0.334	0.095	0.082
	1	0.02	3.686	0.053	1.39	0.088	0.063	0.639	0.371	-0.016	-0.027	-0.022	0.013	3.639	1.707	-0.003	0.164	0.054	0.03	0.114	0.014	0.016	-0.011	-0.008	-0.003	-0.034	0.114	-0.023	2.907	0.008	0.014	0.012	0.012	-0.01
	0.25	0.014	3.289	0.034	1.006	0.046	0.078	0.083	0.026	-0.036	-0.034	-0.038	-0.027	2.249	0.928	-0.034	0.01	0.103	0.016	-0.006	-0.022	-0.01	-0.03	-0.03	-0.017	-0.037	0.026	-0.032	1.475	0.028	-0.013	-0.007	-0.022	-0.019
	0.0625	0.01	1.254	0.073	0.766	0.081	0.092	-0.007	-0.03	-0.039	-0.04	-0.041	-0.039	1.155	0.14	-0.04	-0.011	0.012	0.044	0.028	0.017	0.036	0.012	0.011	0.032	0.019	0.049	0.033	0.558	0.062	-0.013	-0.015	-0.021	-0.02
	Supplemmentary Fig. 3d	Monoclonal antibody name
		Control antibodies		FRET(neg) Immature B cells
		mGO53	ED38	1810/1853	1811/1853	1812/1855	1813/1856	1814/1857	1815/1858	1816/1855	1817/1857	1818/1861	1819/1862	1820/1863	1821/1864	1822/1865	1823/1866	1824/1867	1825/1868	1826/1869	1827/1870	1828/1871	1829/1872	1830/1873	1831/1874	1832/1875	1833/1876	1834/1877	1835/1878	1836/1879	1837/1880	1838/1881	1840/1883	1841/1884	1842/1885	1843/1886	1844/1887	1845/1888	1846/1889	1847/1890	1848/1891	1849/1892	1850/1892 (2)	1851/2212 (2)	1852/2212
	Antibody concentration (µg/mL)	A405 (Binding to LPS)
	4	0.054	3.654	3.67	0.144	0.173	2.441	0.269	0.093	-0.009	-0.018	-0.014	0.01	-0.01	0.01	-0.025	0.009	-0.013	0.054	0.134	0.024	0.036	0.068	1.009	0.177	0.084	2.009	0.19	0.237	0.033	0.366	0.32	0.086	0.1	0.148	0.052	0.049	0.048	2.884	3.678	0.109	0.048	3.715	0.102	0.128
	1	0.02	3.686	3.71	-0.018	0.021	1.675	0.036	0.043	-0.026	-0.037	-0.032	-0.026	-0.035	-0.036	-0.043	-0.018	-0.032	0.026	0.051	0.009	0.005	0.011	0.318	0.036	0.015	0.529	0.05	0.072	0.008	0.252	0.063	0.014	0.019	0.054	0.023	0.003	0.01	1.762	3.414	0.05	0.018	3.213	0	0.01
	0.25	0.014	3.289	2.504	-0.039	-0.028	0.559	0.026	0.019	-0.025	-0.04	-0.04	-0.032	-0.043	-0.037	-0.044	-0.027	-0.036	-0.021	0.023	-0.002	0.003	0.008	0.112	0.014	0.01	0.141	0.009	0.015	0.017	0.056	0.026	0.009	0.005	0.037	0.008	0.014	0.013	0.739	2.338	0.034	0.037	0.886	-0.007	-0.007
	0.0625	0.01	1.254	1.097	-0.041	-0.039	0.118	0.003	0.029	-0.011	-0.016	-0.006	-0.021	-0.018	-0.022	-0.025	-0.014	-0.016	-0.006	0.076	0.002	0.002	0.026	0.045	0.008	0.007	0.039	0.005	0	-0.006	0.018	0.005	0.007	0.029	0.029	0.009	0.019	0.016	0.219	0.47	0.045	0.029	0.22	-0.011	0.027
	Supplemmentary Fig. 3d	Monoclonal antibody name
		Control antibodies		FRET(neg) Transitional B cells
		mGO53	ED38	1464/1498	1465/1499	1466/1619(2)	1467/1501	1468/1502 (c2)	1469/1503	1470/1504	1471/1505	1472/1506	1473/1507	1474/1508	1475/1509	1476/1510	1477/1511	1478/1512	1479/1513	1480/1514	1482/1516	1483/1517	1484/1518	1485/1519	1486/1520	1487/1521	1488/1522	1489/1523	1490/1524	1491/1525	1492/1526	1493/1527	1494/1528	1495/1529	1496/1530	1497/1531
	Antibody concentration (µg/mL)	A405 (Binding to LPS)
	4	0.054	3.654	0.205	0.116	0.08	0.175	0.111	2.531	0.523	0.056	0.075	0.248	0.282	0.026	0.034	0.064	0.132	0.006	1.732	1.471	0.143	0.16	0.05	0.147	0.107	0.558	0.092	0.076	0.103	0.21	0.197	0.428	0.119	0.802	0.038
	1	0.02	3.686	0.034	0.032	0.01	0.013	0.014	1.192	0.132	0.006	0.006	0.021	0.034	0.004	0.008	0.016	0.033	0.029	0.25	0.683	0.106	0.049	0.065	0.013	-0.014	0.098	-0.009	-0.029	-0.014	0.006	-0.01	0.098	-0.018	0.368	0.009
	0.25	0.014	3.289	0.014	0.019	0.016	0.019	0.035	0.215	0.058	0.022	0.07	0.022	0.005	-0.003	0.002	0.006	0.018	0.005	0.082	0.117	0.008	0.019	0.012	-0.023	-0.031	-0.008	-0.034	-0.034	-0.032	-0.024	-0.031	-0.01	-0.032	0.099	0.014
	0.0625	0.01	1.254	0.036	0.012	0.037	0.034	0.028	0.104	0.096	0.066	0.014	0.017	-0.002	-0.002	0.012	0.003	0.001	0.009	0.049	0.046	0.008	0.097	0.028	-0.033	-0.033	-0.032	-0.036	-0.036	-0.034	-0.033	-0.034	-0.028	-0.023	0.037	0.031
	Supplemmentary Fig. 3d	Monoclonal antibody name
		Control antibodies		FRET(neg) Early immature B cells
		mGO53	ED38	2050/2069	2051/2070	2052/2071	2053/2072	2054/2073	2055/2074	2056/2075	2057/2025	2058/2077	2059/2078	2060/2079	2061/2080	2062/2081	2063/2082	2065/2084	2067/2084	2068/2087	2089/2109	2090/2110	2091/2025	2092/2112	2093/2113	2096/2116	2097/2117	2098/2118	2099/2015	2100/2120	2101/2121	2103/2123	2105/2125	2107/2127
	Antibody concentration (µg/mL)	A405 (Binding to dsDNA)
	4	0.21	3.605	0.311	2.227	0.278	0.187	1.76	1.292	0.17	0.148	0.175	0.279	3.661	3.49	0.209	0.936	0.226	0.054	0.31	0.11	0.176	0.092	0.091	0.13	0.007	0.362	0.012	3.585	0.109	0.367	2.006	0.136	0.165
	1	0.15	3.645	0.211	1.422	0.327	0.222	0.681	0.435	0.227	0.255	0.123	0.227	3.621	2.65	0.263	0.407	0.29	0.249	0.596	0.229	0.455	0.294	0.209	0.241	0.11	0.331	0.092	2.811	0.252	0.16	1.284	0.022	0.018
	0.25	0.157	3.48	0.176	0.731	0.216	0.218	0.529	0.371	0.176	0.181	0.109	0.195	2.724	1.127	0.261	0.507	0.275	0.319	0.396	0.189	0.496	0.251	0.204	0.27	0.175	0.267	0.237	1.953	0.255	0.042	0.27	0.013	-0.001
	0.0625	0.217	1.975	0.203	0.666	0.267	0.145	0.368	0.352	0.281	0.183	0.151	0.097	1.421	0.396	0.221	0.349	0.291	0.298	0.54	0.327	0.437	0.305	0.249	0.307	0.219	0.254	0.25	1.499	0.254	0.032	0.053	0.008	-0.001
	Supplemmentary Fig. 3d	Monoclonal antibody name
		Control antibodies		FRET(neg) Immature B cells
		mGO53	ED38	1810/1853	1811/1853	1812/1855	1813/1856	1814/1857	1815/1858	1816/1855	1817/1857	1818/1861	1819/1862	1820/1863	1821/1864	1822/1865	1823/1866	1824/1867	1825/1868	1826/1869	1827/1870	1828/1871	1829/1872	1830/1873	1831/1874	1832/1875	1833/1876	1834/1877	1835/1878	1836/1879	1837/1880	1838/1881	1840/1883	1841/1884	1842/1885	1843/1886	1844/1887	1845/1888	1846/1889	1847/1890	1848/1891	1849/1892	1850/1892 (2)	1851/2212 (2)	1852/2212
	Antibody concentration (µg/mL)	A405 (Binding to dsDNA)
	4	0.21	3.605	3.67	0.17	0.127	2.317	0.44	0.041	-0.022	-0.01	-0.012	-0.012	-0.016	-0.011	-0.006	0.026	-0.011	0.099	0.638	0.043	0.05	0.068	1.585	0.176	0.094	1.587	0.437	0.228	0.112	1.406	0.24	0.059	0.121	0.248	0.047	0.095	0.055	2.296	3.679	0.058	0.048	3.625	0.129	0.168
	1	0.15	3.645	3.523	0.062	0.055	1.401	0.304	0.096	0.026	0.032	0.03	0.074	0.02	0.014	0.007	0.069	0.004	0.074	0.178	0.134	0.11	0.079	1.194	0.083	0.162	0.545	0.066	0.114	0.098	0.434	0.178	0.034	0.164	0.289	0.079	0.098	0.128	1.049	3.041	0.04	0.192	3.642	0.164	0.18
	0.25	0.157	3.48	0.736	0.035	0.046	0.519	0.232	0.104	0.08	0.076	0.053	0.069	0.035	0.098	0.042	0.071	0.051	0.127	0.224	0.072	0.112	0.055	0.24	0.077	0.141	0.189	0.079	0.11	0.076	0.464	0.211	0.078	0.208	0.244	0.076	0.103	0.087	0.728	1.818	0.055	0.158	1.342	0.168	0.169
	0.0625	0.217	1.975	0.668	0.125	0.081	0.144	0.196	0.09	0.166	0.057	0.094	0.073	0.053	0.047	0.161	0.146	0.17	0.233	0.197	0.047	0.082	0.057	0.158	0.075	0.104	0.075	0.075	0.074	0.059	0.376	0.119	0.08	0.206	0.196	0.073	0.076	0.218	0.298	0.614	0.118	0.25	1.142	0.155	0.124
	Supplemmentary Fig. 3d	Monoclonal antibody name
		Control antibodies		FRET(neg) Transitional B cells
		mGO53	ED38	1464/1498	1465/1499	1466/1619(2)	1467/1501	1468/1502 (c2)	1469/1503	1470/1504	1471/1505	1472/1506	1473/1507	1474/1508	1475/1509	1476/1510	1477/1511	1478/1512	1479/1513	1480/1514	1482/1516	1483/1517	1484/1518	1485/1519	1486/1520	1487/1521	1488/1522	1489/1523	1490/1524	1491/1525	1492/1526	1493/1527	1494/1528	1495/1529	1496/1530	1497/1531
	Antibody concentration (µg/mL)	A405 (Binding to dsDNA)
	4	0.21	3.605	0.228	0.371	0.199	0.209	0.159	3.512	0.729	0.1	0.173	0.546	0.358	0.065	0.081	0.144	0.234	0.019	1.796	0.662	2.409	0.116	0.097	0.128	0.132	0.405	0.116	0.061	0.114	0.141	0.114	0.547	0.108	0.747	0.068
	1	0.15	3.645	0.128	0.148	0.133	0.139	0.141	1.154	0.711	0.075	0.142	0.376	0.169	0.052	0.048	0.15	0.181	-0.007	1.076	0.411	0.597	0.091	0.097	0.143	0.204	0.271	0.139	0.08	0.103	0.099	0.102	0.314	0.094	0.379	0.098
	0.25	0.157	3.48	0.146	0.138	0.131	0.107	0.26	0.494	0.606	0.13	0.114	0.525	0.295	0.112	0.1	0.145	0.301	0.001	0.545	0.461	0.294	0.211	0.149	0.136	0.132	0.196	0.153	0.068	0.089	0.122	0.124	0.158	0.106	0.263	0.184
	0.0625	0.217	1.975	0.162	0.164	0.131	0.217	0.16	0.535	0.164	0.117	0.115	0.211	0.289	0.148	0.122	0.106	0.354	-0.022	0.756	0.118	0.223	0.19	0.221	0.157	0.143	0.202	0.151	0.087	0.093	0.172	0.12	0.167	0.09	0.245	0.175
	Supplemmentary Fig. 3d	Monoclonal antibody name
		Control antibodies		FRET(neg) Early immature B cells
		mGO53	ED38	2050/2069	2051/2070	2052/2071	2053/2072	2054/2073	2055/2074	2056/2075	2057/2025	2058/2077	2059/2078	2060/2079	2061/2080	2062/2081	2063/2082	2065/2084	2067/2084	2068/2087	2089/2109	2090/2110	2091/2025	2092/2112	2093/2113	2096/2116	2097/2117	2098/2118	2099/2015	2100/2120	2101/2121	2103/2123	2105/2125	2107/2127
	Antibody concentration (µg/mL)	A405 (Binding to ssDNA)
	4	0.165	3.591	0.178	2.271	0.267	0.059	1.345	1.093	0.121	0.084	0.122	0.157	3.601	3.627	0.154	0.473	0.075	0.032	0.269	0.302	0.17	0.124	0.151	0.105	0.029	0.355	0.082	3.487	0.066	0.08	3.3	0.062	0.047
	1	0.083	3.617	0.113	2.618	0.223	0.097	0.678	0.455	0.077	0.072	0.045	0.103	3.39	1.755	0.073	0.213	0.083	0.063	0.153	0.11	0.165	0.091	0.078	0.097	0.047	0.14	0.023	3.038	0.112	0.089	1.427	0.06	0.056
	0.25	0.179	3.205	0.08	0.949	0.174	0.052	0.318	0.168	0.068	0.083	0.049	0.091	2.821	0.966	0.122	0.159	0.075	0.08	0.101	0.095	0.15	0.099	0.107	0.104	0.095	0.085	0.083	1.636	0.073	0.076	0.689	0.069	0.077
	0.0625	-0.008	1.274	0.069	0.527	0.075	0.067	0.127	0.109	0.078	0.09	0.068	0.11	1.552	0.52	0.171	0.235	0.059	0.071	0.117	0.089	0.109	0.104	0.108	0.115	0.079	0.071	0.078	0.474	0.037	0.025	0.424	0.055	0.056
	Supplemmentary Fig. 3d	Monoclonal antibody name
		Control antibodies		FRET(neg) Immature B cells
		mGO53	ED38	1810/1853	1811/1853	1812/1855	1813/1856	1814/1857	1815/1858	1816/1855	1817/1857	1818/1861	1819/1862	1820/1863	1821/1864	1822/1865	1823/1866	1824/1867	1825/1868	1826/1869	1827/1870	1828/1871	1829/1872	1830/1873	1831/1874	1832/1875	1833/1876	1834/1877	1835/1878	1836/1879	1837/1880	1838/1881	1840/1883	1841/1884	1842/1885	1843/1886	1844/1887	1845/1888	1846/1889	1847/1890	1848/1891	1849/1892	1850/1892	1851/2212	1852/2212
	Antibody concentration (µg/mL)	A405 (Binding to ssDNA)
	4	0.165	3.591	3.621	0.147	0.105	2.659	0.241	0.019	-0.033	-0.037	-0.036	0.086	0.011	0.092	0.019	0.344	-0.051	0.16	0.103	0.029	0.161	0.145	1.027	0.362	0.202	0.76	0.147	0.113	0.053	0.287	0.105	0.115	0.097	0.286	0.159	0.214	0.124	2.142	3.734	0.142	0.108	3.541	0.117	0.257
	1	0.083	3.617	3.249	0.007	0.017	0.967	0.125	0.02	-0.033	-0.042	-0.035	0.061	-0.001	0.025	0.001	0.003	0.045	0.03	0.098	0.015	0.053	0.055	0.418	0.084	0.072	0.314	0.04	0.08	0.046	0.195	0.082	0.027	0.055	0.154	0.091	0.123	0.123	1.119	3.556	0.057	0.044	2.589	0.062	0.083
	0.25	0.179	3.205	2.367	-0.012	0.001	0.36	0.08	0.031	-0.028	-0.033	-0.035	-0.005	-0.037	-0.018	0.258	-0.005	0.002	0.005	0.137	0.012	0.048	0.036	0.301	0.086	0.132	0.2	0.039	0.108	0.041	0.116	0.088	0.04	0.058	0.113	0.045	0.047	0.021	0.392	1.584	0.037	0.042	1.117	0.051	0.07
	0.0625	-0.008	1.274	1.428	-0.018	-0.008	0.076	0.095	0.048	0.015	0.042	0.008	0.043	0.062	0.057	0.06	0.185	0.107	0.091	0.147	0.029	0.054	0.041	0.193	0.17	0.068	0.089	0.069	0.104	0.062	0.094	0.041	0.04	0.074	0.116	0.057	0.054	0.038	0.204	0.632	0.024	0.03	0.376	0.041	0.053
	Supplemmentary Fig. 3d	Monoclonal antibody name
		Control antibodies		FRET(neg) Transitional B cells
		mGO53	ED38	1464/1498	1465/1499	1466/1619(2)	1467/1501	1468/1502 (c2)	1469/1503	1470/1504	1471/1505	1472/1506	1473/1507	1474/1508	1475/1509	1476/1510	1477/1511	1478/1512	1479/1513	1480/1514	1482/1516	1483/1517	1484/1518	1485/1519	1486/1520	1487/1521	1488/1522	1489/1523	1490/1524	1491/1525	1492/1526	1493/1527	1494/1528	1495/1529	1496/1530	1497/1531
	Antibody concentration (µg/mL)	A405 (Binding to ssDNA)
	4	0.165	3.591	0.306	0.253	0.228	0.285	0.208	2.211	0.4	0.114	0.139	0.401	0.34	0.112	0.165	0.194	0.231	0.042	1.165	0.62	3.627	0.284	0.122	0.247	0.183	0.602	0.173	0.185	0.181	0.264	0.298	0.614	0.192	0.793	0.113
	1	0.083	3.617	0.142	0.096	0.079	0.068	0.049	0.556	0.146	0.051	0.076	0.128	0.056	0.038	0.03	0.063	0.128	0.013	0.276	0.343	1.194	0.104	0.241	0.027	0.024	0.128	0.013	-0.009	0.003	0.02	0.032	0.169	0.055	0.382	0.067
	0.25	0.179	3.205	0.092	0.067	0.087	0.076	0.053	0.409	0.076	0.03	0.112	0.125	0.085	0.025	0.015	0.035	0.036	0.042	0.18	0.103	0.377	0.095	0.059	0.005	0.014	0.044	0.012	-0.003	0.003	0.013	0.014	0.068	0.003	0.175	0.077
	0.0625	-0.008	1.274	0.039	0.034	0.05	0.042	0.052	0.16	0.224	0.023	0.083	0.148	0.023	0.025	0.027	0.025	0.005	-0.018	0.152	0.059	0.177	0.061	0.098	-0.013	-0.01	0.032	0.01	-0.009	-0.011	0.032	0.027	0.07	-0.003	0.132	0.121
	Supplemmentary Fig. 3d	Monoclonal antibody name
		Control antibodies		FRET(neg) Early immature B cells
		mGO53	ED38	2050/2069	2051/2070	2052/2071	2053/2072	2054/2073	2055/2074	2056/2075	2057/2025	2058/2077	2059/2078	2060/2079	2061/2080	2062/2081	2063/2082	2065/2084	2067/2084	2068/2087	2089/2109	2090/2110	2091/2025	2092/2112	2093/2113	2096/2116	2097/2117	2098/2118	2099/2015	2100/2120	2101/2121	2103/2123	2105/2125	2107/2127
	Antibody concentration (µg/mL)	A405 (Binding to KLH)
	4	0.12	3.582	0.033	1.207	-0.026	0.091	1.381	0.778	0.072	0.061	0.155	0.299	3.29	2.151	0.204	0.495	0.186	0.037	0.03	0.565	0.382	0.147	0.085	0.13	-0.005	0.208	-0.005	2.486	0.071	0.115	0.171	0.079	0.081
	1	0.058	3.478	-0.073	0.609	-0.053	0.044	0.407	0.179	-0.056	-0.07	0.08	0.058	2.453	1.052	-0.012	0.061	0.073	0.012	-0.024	0.13	0.045	-0.024	0.016	-0.026	-0.053	0.02	-0.066	1.324	0.039	-0.05	-0.004	-0.064	-0.044
	0.25	0.037	1.911	-0.07	0.192	-0.039	0.057	0.028	-0.013	-0.085	-0.068	0.023	0.023	1.084	0.455	-0.042	0.005	0.051	0.02	-0.051	-0.025	-0.036	-0.031	0.019	-0.033	-0.071	-0.044	-0.053	0.555	0.038	-0.062	-0.065	-0.063	-0.073
	0.0625	0.023	0.779	0.041	0.134	0.033	0.069	-0.035	-0.071	-0.087	-0.051	0.006	-0.035	0.266	0.034	-0.069	-0.028	0.033	0.037	0.032	0.045	0.041	0.082	0.081	0.018	0.024	0.022	0.024	0.229	0.041	-0.07	-0.073	-0.075	-0.08
	Supplemmentary Fig. 3d	Monoclonal antibody name
		Control antibodies		FRET(neg) Immature B cells
		mGO53	ED38	1810/1853	1811/1853	1812/1855	1813/1856	1814/1857	1815/1858	1816/1855	1817/1857	1818/1861	1819/1862	1820/1863	1821/1864	1822/1865	1823/1866	1824/1867	1825/1868	1826/1869	1827/1870	1828/1871	1829/1872	1830/1873	1831/1874	1832/1875	1833/1876	1834/1877	1835/1878	1836/1879	1837/1880	1838/1881	1840/1883	1841/1884	1842/1885	1843/1886	1844/1887	1845/1888	1846/1889	1847/1890	1848/1891	1849/1892	1850/1892	1851/2212	1852/2212
	Antibody concentration (µg/mL)	A405 (Binding to KLH)
	4	0.12	3.582	1.453	0.065	0.144	0.659	0.274	0.055	0.028	-0.027	-0.029	0.174	-0.008	-0.034	-0.036	0.129	-0.035	0.069	0.738	0.024	0.058	0.058	0.659	0.459	0.118	0.564	0.12	0.156	0.036	0.391	0.108	0.025	0.125	0.201	0.117	0.076	0.065	1.228	3.591	0.079	0.018	3.688	0.067	0.083
	1	0.058	3.478	0.997	-0.015	0.032	0.268	0.109	0.024	-0.033	-0.037	-0.031	0.026	-0.042	-0.047	-0.05	-0.042	-0.045	-0.003	0.261	-0.005	0.005	0.023	0.231	0.078	0.058	0.253	0.073	0.111	0.031	0.288	0.014	0.007	0.055	0.11	0.087	0.118	0.093	0.639	2.746	0.023	0.011	2.976	-0.016	0
	0.25	0.037	1.911	0.56	-0.04	-0.029	0.081	0.096	0.041	-0.019	-0.022	-0.039	-0.015	-0.033	-0.034	-0.041	-0.039	-0.037	-0.007	0.127	0.003	0.013	0.042	0.167	0.063	0.038	0.083	0.03	0.036	0.014	0.149	0.013	0.003	0.033	0.043	0.053	0.058	0.031	0.029	N/A	0.005	-0.003	N/A	-0.048	-0.048
	0.0625	0.023	0.779	0.143	-0.05	-0.05	-0.009	0.059	0.057	0.033	0.052	0.036	0.053	0.054	0.062	0.052	0.065	0.067	0.045	0.106	0.014	0.065	0.108	0.059	0.026	0.07	0.041	0.022	0.014	-0.028	0.06	0.027	-0.004	0.034	0.025	0.037	0.031	0.059	0.2	1.135	0.019	0.016	0.903	-0.053	-0.055
	Supplemmentary Fig. 3d	Monoclonal antibody name
		Control antibodies		FRET(neg) Transitional B cells
		mGO53	ED38	1464/1498	1465/1499	1466/1619	1467/1501	1468/1502	1469/1503	1470/1504	1471/1505	1472/1506	1473/1507	1474/1508	1475/1509	1476/1510	1477/1511	1478/1512	1479/1513	1480/1514	1482/1516	1483/1517	1484/1518	1485/1519	1486/1520	1487/1521	1488/1522	1489/1523	1490/1524	1491/1525	1492/1526	1493/1527	1494/1528	1495/1529	1496/1530	1497/1531
	Antibody concentration (µg/mL)	A405 (Binding to KLH)
	4	0.12	3.582	0.185	0.332	0.193	0.229	0.141	1.549	1.108	0.075	0.076	0.63	0.153	0.06	0.054	0.057	0.217	0.027	2.044	1.044	0.292	0.176	0.077	0.153	0.14	0.688	0.144	0.115	0.129	0.277	0.186	0.445	0.246	0.609	0.061
	1	0.058	3.478	0.073	0.129	0.085	0.081	0.041	0.689	0.31	0.029	0.033	0.186	0.051	0.015	0.007	0.019	0.083	0.041	0.722	0.42	0.097	0.149	0.088	0.091	-0.013	0.227	-0.013	-0.021	-0.011	0.338	0.042	0.115	0.047	0.222	0.074
	0.25	0.037	1.911	0.038	0.068	0.057	0.043	0.01	0.176	0.162	0.064	0.023	0.085	0.04	0.007	0.036	0.038	0.053	0	0.313	0.117	0.065	0.059	0.04	-0.076	-0.095	-0.049	-0.098	-0.091	-0.086	-0.069	-0.08	-0.021	-0.025	0.109	0.024
	0.0625	0.023	0.779	0.021	0.001	0.06	0.037	0.05	0.083	0.042	0.028	0.032	0.044	0.013	0.021	0.068	0.015	0.017	0.004	0.1	0.038	0.039	0.027	0.026	-0.092	-0.096	-0.082	-0.091	-0.072	-0.098	-0.091	-0.088	-0.084	-0.057	0.048	0.046
	Supplemmentary Fig. 3d	Monoclonal antibody name
		Control antibodies		FRET(neg) Early immature B cells
		mGO53	ED38	2050/2069	2051/2070	2052/2071	2053/2072	2054/2073	2055/2074	2056/2075	2057/2025	2058/2077	2059/2078	2060/2079	2061/2080	2062/2081	2063/2082	2065/2084	2067/2084	2068/2087	2089/2109	2090/2110	2091/2025	2092/2112	2093/2113	2096/2116	2097/2117	2098/2118	2099/2015	2100/2120	2101/2121	2103/2123	2105/2125	2107/2127
	Antibody concentration (µg/mL)	A405 (Binding to Insulin)
	4	0.068	3.646	0.141	1.26	0.069	0.075	0.639	0.256	0.081	0.053	0.064	0.14	3.502	2.36	0.123	0.219	0.192	0.013	0.042	0.027	0.052	0.027	0.074	0.136	0.023	0.363	0.019	3.502	0.051	0.066	0.22	0.062	0.089
	1	0.049	3.678	0.012	0.626	0.033	0.055	0.161	0.074	0.005	-0.006	-0.008	0.016	1.315	1.261	0.023	0.098	0.066	0.015	0.015	0.005	0.013	0.005	0.116	-0.007	-0.005	0.078	-0.003	2.888	0.068	0.021	0.061	-0.002	-0.011
	0.25	0.047	3.048	0.004	0.302	0.045	0.063	0.065	0.016	-0.016	-0.009	-0.015	0.008	0.994	0.556	0.004	0.032	0.033	0.039	0.024	0.009	0.012	0.002	0.001	-0.008	0.003	0.065	-0.004	1.328	0.051	0.006	0.03	-0.018	-0.022
	0.0625	0.035	1.096	0.153	0.183	0.158	0.177	0.019	-0.001	-0.017	-0.014	-0.018	-0.006	0.445	0.252	0.002	0.028	0.025	0.115	0.065	0.045	0.051	0.028	0.023	0.016	0.071	0.023	0.023	0.38	0.136	-0.012	0.015	-0.021	-0.023
	Supplemmentary Fig. 3d	Monoclonal antibody name
		Control antibodies		FRET(neg) Immature B cells
		mGO53	ED38	1810/1853	1811/1853	1812/1855	1813/1856	1814/1857	1815/1858	1816/1855	1817/1857	1818/1861	1819/1862	1820/1863	1821/1864	1822/1865	1823/1866	1824/1867	1825/1868	1826/1869	1827/1870	1828/1871	1829/1872	1830/1873	1831/1874	1832/1875	1833/1876	1834/1877	1835/1878	1836/1879	1837/1880	1838/1881	1840/1883	1841/1884	1842/1885	1843/1886	1844/1887	1845/1888	1846/1889	1847/1890	1848/1891	1849/1892	1850/1892 (2)	1851/2212 (2)	1852/2212
	Antibody concentration (µg/mL)	A405 (Binding to Insulin)
	4	0.068	3.646	2.574	0.069	0.101	1.079	0.331	0.537	-0.038	-0.026	0.006	0.091	-0.016	-0.034	-0.008	-0.002	-0.038	0.046	0.082	0.033	0.033	0.039	0.258	0.121	0.066	0.323	0.079	0.078	0.072	0.204	0.068	0.012	0.026	0.087	0.035	0.116	0.052	1.403	3.553	0.073	0.026	3.279	0.012	0.034
	1	0.049	3.678	1.547	-0.007	0.012	0.471	0.042	0.092	-0.037	-0.047	-0.042	-0.046	-0.042	-0.033	-0.048	-0.027	-0.045	-0.006	0.001	0.001	0.012	0.008	0.214	0.057	0.035	0.171	0.046	0.034	0.047	0.072	0.028	0.01	0.018	0.055	0.046	0.078	0.04	0.557	2.02	0.013	0.035	1.563	-0.039	-0.039
	0.25	0.047	3.048	0.829	-0.019	-0.009	0.166	0.011	0.041	-0.035	-0.045	-0.039	-0.04	-0.044	-0.046	-0.047	-0.04	-0.047	-0.027	-0.013	0.005	0.002	0.012	0.1	0.04	0.036	0.084	0.033	0.028	0.019	0.041	0.022	0.015	0.016	0.042	0.075	0.055	0.017	0.222	0.642	0.014	0.009	0.493	-0.05	-0.056
	0.0625	0.035	1.096	0.306	-0.045	-0.037	0.026	-0.005	0.053	0.02	-0.014	-0.009	-0.006	-0.012	-0.029	-0.015	0.003	0.001	0.023	0.072	0	0.005	0.026	0.089	0.04	0.035	0.038	0.026	0.018	0.007	0.028	0.038	0.03	0.02	0.031	0.022	0.042	0.028	0.076	0.232	0.02	0.012	0.181	-0.059	-0.06
	Supplemmentary Fig. 3d	Monoclonal antibody name
		Control antibodies		FRET(neg) Transitional B cells
		mGO53	ED38	1464/1498	1465/1499	1466/1619	1467/1501	1468/1502	1469/1503	1470/1504	1471/1505	1472/1506	1473/1507	1474/1508	1475/1509	1476/1510	1477/1511	1478/1512	1479/1513	1480/1514	1482/1516	1483/1517	1484/1518	1485/1519	1486/1520	1487/1521	1488/1522	1489/1523	1490/1524	1491/1525	1492/1526	1493/1527	1494/1528	1495/1529	1496/1530	1497/1531
	Antibody concentration (µg/mL)	A405 (Binding to Insulin)
	4	0.068	3.646	0.145	0.097	0.064	0.1	0.072	1.347	0.296	0.068	0.135	0.232	0.094	0.025	0.027	0.06	0.058	0.004	1.095	0.588	0.172	0.119	0.048	0.163	0.13	0.264	0.081	0.079	0.106	0.192	0.197	0.338	0.184	0.596	0.055
	1	0.049	3.678	0.116	0.099	0.03	0.021	0.025	0.544	0.181	0.055	0.048	0.104	0.037	0.041	0.034	0.039	0.024	0.017	0.221	0.281	0.11	0.162	0.058	0.071	0.124	0.14	0.053	0.007	0.013	0.032	0.027	0.131	0.073	0.363	0.092
	0.25	0.047	3.048	0.054	0.058	0.018	0.014	0.015	0.198	0.066	0.017	0.023	0.094	0.036	0.027	0.026	0.044	0.034	0.008	0.171	0.125	0.054	0.095	0.031	0.042	0.066	0.185	0.015	-0.001	0.007	0.003	0.005	0.089	0.013	0.224	0.116
	0.0625	0.035	1.096	0.039	0.049	0.024	0.02	0.03	0.117	0.035	0.009	0.03	0.052	0.034	0.032	0.03	0.038	0.058	0.059	0.158	0.054	0.061	0.059	0.056	0.013	0.014	0.092	0.006	-0.009	-0.002	0.073	-0.002	0.012	0.045	0.179	0.18
	Supplemmentary Fig. 3e	Autoreactivity to Spleen T cells (Flow cytometry; normalized MFI ratio)
		Control antibodies				Cloned antibodies
		mGO53	ED38	673/719	gl1/5	FRET+ Early immature	FRET(neg) Early immature	FRET+ Immature	FRET(neg) Immature	FRET+ Transitional	FRET(neg) Transitional	FRET+ FO
	Antibodies tested at 10µg/ml	1	9.17	1179.54	328.73	1.25	0.95	1.045	1.315	0.9	1.07	0.87
						5.08	1.065	1.065	0.9	1.1	0.93	0.88
						2.12	0.96	1.04	1.07	0.92	0.97	0.85
						0.93	1.245	1.095	1.82	1.13	1.09	1.19
						0.99	1.375	1.12	0.995	1.03	1.08	1.36
						1.2	0.93	0.955	1.38	1.37	1.51	1.16
						1.03	1.03	0.955	0.965	0.95	1.65	1.08
						0.97	0.895	0.93	1.435	1.48	0.93	0.84
						0.99	1.24	1.41	0.88	1.25	1.23	1.29
						1.25	1.36	0.955	0.905	1.97667	0.92	1.56
						1.13	2.335	1.03	1.13	0.9	0.9	1.69
						1.27	0.9	1.04	0.975	0.89	0.94	1
						0.94	0.97	1.17	1.005	1.26	0.85	1.4
						1.23	0.92	1.695	0.925	1.1	0.99	6.88
						0.91	1.16	1.03	1.81	0.84	0.84	1.1
						1.01	0.95	1.005	1.105	0.88	0.97	1.44
						0.89	1.015	0.895	1.05	2.29	1.55	1.1
						0.93	0.925	2.415	0.97	1.18	1.4	0.99
						1.28	1.35	3.955	1.015	0.99	2.08	1.39667
						1.26	0.915	1.055	1.205	0.98	1.08	1.28
						1.11	1.025	1.12	0.945	1.38	0.83	5.96333
						6.03	5.66	1.835	1.045	0.92	0.9	0.86
						1.31	1.355	0.995	0.93	0.89	1.27	0.96
						1.33	2.835	1.08	0.925	0.91	9.22	0.86
						3.53	0.92	1.12	0.885	0.85	1.02	0.86
						1.18	3.375	0.975	1.245	0.86	0.88	1.22
						5.92	1.235	0.94	2.29	0.945	0.84	5.26333
						1	0.905	0.91	0.915	0.95	0.87	1.05
						1.24	0.99	0.89	1.23	0.86	0.85	1.34
						1.66		0.875	1.065	0.97	0.92	1.39
						1.16		0.905	0.985	1.2	0.84
						1.71		0.945	1.235	1.01	1.8
						1.65		0.98	0.995		0.84
						11.53		1.375	1.375
						1.26		0.925	9.195
						0.88		0.88	0.945
						1.78		1.05	0.93
						1.11		1.09	5.48
						1.52		0.88	0.945
						0.93			1.38
	Supplemmentary Fig. 3g	Autoreactivity to Spleen lysate (Dot blot, relative grey value)
		Control antibodies		Cloned antibodies
		mGO53	ED38	FRET+ Early immature	FRET(neg) Early immature	FRET+ Immature	FRET(neg) Immature	FRET+ Transitional	FRET(neg) Transitional	FRET+ FO
	Antibodies tested at 10µg/ml	1	2.61	0.88	0.883	0.774	2.87	0.717	1.424	0.591
				0.899	2.433	0.648	1.522	1.013	1.348	0.905
				0.888	0.998	0.616	1.262	0.777	0.668	0.669
				0.71	0.67	1.547	1.922	1.223	2.314	0.745
				0.918	1.75	0.704	1.543	0.549	2.196	0.844
				0.666	1.407	0.475	1.011	0.76	3.107	0.698
				0.377	0.722	0.569	1.406	0.611	1.592	0.818
				0.397	0.784	0.571	0.744	1.163	0.735	0.797
				0.479	0.687	1.222	0.785	1.14	0.779	0.741
				1.112	0.876	0.693	0.833	2.459	1.412	1.518
				2.991	2.834	0.512	0.848	0.522	0.632	0.577
				0.802	1.914	1.269	0.985	0.419	0.673	0.581
				0.679	1.034	1.058	0.626	0.603	0.509	0.706
				0.914	0.629	1.513	0.759	0.693	1.187	0.676
				0.567	0.463	1.555	0.532	0.518	0.6	0.893
				0.911	0.508	1.142	0.578	0.654	0.72	0.786
				0.635	0.549	0.692	0.545	0.729	0.824	1.662
				0.5	0.471	1.216	0.511	2.57	1.334	1.156
				0.779	0.601	0.775	0.661	0.413	2.585	0.889
				2.057	0.521	0.553	0.81	0.417	0.858	1.242
				2.846	1.291	1.588	0.918	0.875	0.537	1.867
				0.696	1.068	1.334	1.074	2.296	1.587	1.184
				0.74	0.59	0.523	1.149	0.92	1.033	1.228
				1.035	1.546	0.583	1.016	0.798	1.666	1.142
				3.124	0.909	0.852	0.627	0.735	0.489	1.729
				0.901	3.134	1.006	0.573	0.491	0.448	0.756
				0.992	0.412	0.57	0.833	0.783	0.44	2.483
				1.009	0.576	0.857	0.73	0.823	0.514	1.094
				1.165	0.557	0.752	0.841	0.513	0.568	1.945
				0.587	0.511	0.535	0.868	0.589	0.588	1.244
				0.677	0.465	0.694	0.694	0.666	0.791
				1.004		0.574	0.734	0.582	0.873
				0.817		0.653	0.808		0.578
				3.121		0.737	0.936
				0.731		0.505	0.701
				0.549		0.6	1.773
				1.144		0.629	2.876
				2.91		0.568	0.686
				1.053		0.434	0.626
				0.724		0.606	3.093
							0.826
							0.968
	Supplemmentary Fig. 3g	Autoreactivity to Bone marrow lysate (Dot blot, relative grey value)
		Control antibodies		Cloned antibodies
		mGO53	ED38	FRET+ Early immature	FRET(neg) Early immature	FRET+ Immature	FRET(neg) Immature	FRET+ Transitional	FRET(neg) Transitional	FRET+ FO
	Antibodies tested at 10µg/ml	1	3.88	0.879	0.683	0.699	2.256	1.71	1.526	1.119
				0.96	3.371	0.537	1.26	1.539	1.268	1.283
				1.271	1.199	0.595	1.07	1.877	0.843	0.993
				0.768	0.539	1.382	1.826	1.426	1.961	1.003
				0.664	1.228	0.816	1.372	0.845	1.327	1.669
				1.154	0.881	0.536	0.584	1.238	2.007	1.096
				0.468	0.517	0.553	1.059	1.154	1.392	1.324
				0.821	0.54	0.481	0.591	1.511	0.905	0.8
				0.498	0.884	0.91	0.54	1.485	0.735	1.09
				1.439	0.82	0.48	0.614	3.862	1.71	1.266
				2.403	3.76	0.431	0.475	0.877	0.766	1.104
				1.64	3.324	1.479	1.133	0.876	1.413	1.135
				0.632	1.033	0.884	0.634	1.385	0.8	1.223
				0.969	0.777	0.494	0.752	1.123	1.456	2.025
				0.457	0.496	0.962	0.443	1.048	0.844	1.13
				2.047	0.605	1.397	0.641	1.321	0.748	2.47
				0.948	0.607	0.84	0.499	1.141	2.591	1.459
				0.567	0.626	1.225	0.587	2.462	1.918	2.781
				1.253	0.88	0.73	1.002	0.63	3.573	1.66
				2.55	0.495	0.579	1.233	0.888	1.433	2.046
				3.889	1.39	1.934	0.591	1.865	0.707	2.643
				1.02	0.933	0.732	1.282	3.457	3.108	1.942
				0.626	0.46	0.432	0.732	1.197	1.098	2.433
				1.262	2.419	0.623	1.001	0.875	2.327	2.402
				3.82	0.803	0.643	0.613	1.621	0.854	3.259
				0.772	3.828	0.882	0.502	1.249	0.763	1.129
				3.633	0.757	0.486	1.173	1.154	0.614	2.752
				1.118	1.066	0.617	0.861	0.798	0.89	0.957
				1.257	0.954	0.71	0.783	0.668	0.931	1.306
				0.957	0.53	0.534	0.516	0.891	1.195	1.045
				0.859	0.381	0.703	0.67	1.438	0.869
				1.321		0.503	0.559	0.868	1.302
				1.089		0.655	0.686		0.864
				3.526		0.554	1.027
				1.068		0.523	1.163
				0.726		0.603	1.24
				1.934		0.787	3.89
				1.947		0.542	0.643
				1.124		0.444	0.741
				1.077		0.54	3.853
							0.522
							1.111
	Supplemmentary Fig. 3g	Autoreactivity to Kidney lysate (Dot blot, relative grey value)
		Control antibodies		Cloned antibodies
		mGO53	ED38	FRET+ Early immature	FRET(neg) Early immature	FRET+ Immature	FRET(neg) Immature	FRET+ Transitional	FRET(neg) Transitional	FRET+ FO
	Antibodies tested at 10µg/ml	1	4.47	0.858	1.042	1.286	2.643	0.651	2.312	0.48
				0.683	2.64	0.679	1.514	1.265	0.789	0.577
				0.612	1.397	0.859	2.348	0.655	0.593	0.63
				0.621	0.687	1.119	1.526	0.596	1.115	0.581
				0.38	1.373	0.864	1.475	0.602	1.131	0.551
				0.745	1.321	0.673	1.046	0.88	4.47	0.97
				0.276	0.749	0.835	1.966	0.58	4.266	0.57
				0.366	0.987	0.855	0.814	0.741	0.656	0.502
				0.292	1.356	1.14	0.871	0.783	0.6	0.657
				0.977	1.007	0.77	0.734	4.437	0.674	1.839
				2.168	4.059	0.676	0.839	0.435	0.5	1.854
				0.807	2.486	0.934	0.934	0.43	0.776	0.461
				0.366	0.696	1.268	0.852	0.607	0.557	0.736
				0.408	0.462	0.916	1.087	0.572	0.709	0.769
				0.377	0.362	2.523	0.751	0.449	0.535	0.453
				0.556	0.415	0.943	0.873	0.894	0.864	0.915
				0.418	0.405	0.882	0.797	0.651	1.795	0.446
				0.264	0.375	1.297	1.071	3.68	4.466	0.718
				0.635	0.615	2.499	1.067	0.404	2.261	0.478
				4.002	0.44	0.772	0.869	0.441	1.028	1.477
				4.455	0.983	4.446	1.141	1.456	0.471	0.789
				0.496	0.627	1.6	0.908	2.013	1.333	0.618
				0.697	0.495	0.713	1.099	0.546	0.535	0.679
				0.46	1.177	0.694	2.164	0.518	1.203	0.552
				4.44	0.42	0.833	0.854	0.559	0.495	0.721
				0.565	2.597	3.36	0.814	0.489	0.483	0.594
				1.211	0.318	0.693	0.823	0.952	0.43	1.581
				1.099	0.528	1.2	0.837	1.264	0.619	0.503
				0.487	0.619	1.146	0.877	0.43	0.544	1.738
				0.448	0.418	0.831	0.72	0.945	0.572	1.199
				0.363	0.276	1.512	0.707	0.485	0.614
				0.492		0.909	0.744	0.398	0.889
				0.361		0.85	0.982		0.419
				2.34		1.338	1.122
				0.411		0.707	0.771
				0.368		0.792	3.997
				1.659		0.689	4.414
				1.073		0.65	0.919
				0.403		0.672	0.905
				1.207		0.678	4.463
							0.75
							1.725
	Supplemmentary Fig. 3g	Autoreactivity to Thyroid lysate (Dot blot, relative grey value)
		Control antibodies		Cloned antibodies
		mGO53	ED38	FRET+ Early immature	FRET(neg) Early immature	FRET+ Immature	FRET(neg) Immature	FRET+ Transitional	FRET(neg) Transitional	FRET+ FO
	Antibodies tested at 10µg/ml	1	9.23	2.759	0.996	0.935	4.751	1.111	1.239	0.793
				1.035	8.826	0.758	0.815	1.097	1.191	0.94
				1.342	0.992	0.87	1.008	0.984	0.923	1.309
				0.582	0.967	1.021	9.112	1.021	1.314	1.094
				0.684	2.095	0.836	1.084	0.884	1.143	1.605
				1.057	1.276	0.7	0.973	1.33	5.866	1.179
				0.441	0.833	0.715	0.959	1.139	1.447	0.719
				0.457	0.843	0.831	0.688	1.857	1.015	0.735
				0.437	1.337	0.63	0.743	1.659	1.188	1.201
				2.121	0.812	0.7	0.804	7.304	1.307	1.269
				2.491	8.751	0.691	0.847	1.09	0.902	1.544
				1.592	8.195	2.002	0.753	1.153	0.885	1.002
				0.608	1.05	1.034	0.66	1.443	0.812	2.983
				3.631	0.601	0.779	0.738	0.97	1.269	1.119
				0.544	0.454	1.168	0.564	0.741	1.042	1.243
				0.932	0.702	1.24	0.735	0.992	0.955	4.647
				0.619	0.502	0.739	0.702	0.944	2.778	1.588
				0.49	0.483	0.855	0.769	5.706	1.814	1.49
				0.574	0.524	3.249	1.153	0.866	4.396	0.849
				1.05	0.559	0.737	0.784	1.008	1.353	1.337
				4.638	1.666	8.343	0.906	1.016	1.113	2.323
				0.679	0.705	0.884	0.977	3.682	1.819	0.986
				0.536	0.548	0.751	0.684	1.34	1.258	1.66
				0.862	1.621	0.746	1.123	1.167	2.807	1.41
				7.888	1.049	0.809	0.813	1.547	0.879	1.585
				0.964	7.496	1.363	0.684	0.806	0.8	1.262
				1.387	0.521	0.742	0.706	1.614	0.799	8.973
				0.942	0.788	0.756	0.728	0.913	1.078	1.675
				0.96	1.187	0.821	0.938	0.867	0.895	1.947
				0.644	0.477	0.763	0.64	1.144	1.127	0.996
				0.553	0.462	0.707	0.746	1.334	1.009
				0.823		0.862	0.658	0.804	1.497
				0.75		0.746	0.893		1.193
				1.413		0.708	1.238
				0.544		0.76	0.763
				0.498		0.777	1.159
				8.133		0.666	9.256
				0.92		0.734	0.618
				1.42		0.823	0.595
				0.927		0.726	9.252
							0.676
							1.205

## Sheet: Supplementary Fig. 4
	Supplementary Fig. 4c	% FRET(neg)
		Blood T1		Blood FO		Spleen T1		Spleen FO
	Replicates	IgM(hi)	IgM(lo)	IgM(hi)	IgM(lo)	IgM(hi)	IgM(lo)	IgM(hi)	IgM(lo)
		1.7	3.35	0.14	0.08	0.98	1.84	0.16	0.12
		2.78	5.59	0.22	0.12	1.43	2.11	0.23	0.16
		2.15	3.79	0.51	0.13	1.18	2.45	0.17	0.16
		1.64	2.99	0.12	0.09	1.56	2.69	0.19	0.13
		2.54	5.13	0.21	0.11	1.07	2.15	0.092	0.12
		1.32	2.6	0.11	0.085
	Mean	2.022	3.908	0.2183	0.1025	1.244	2.248	0.1684	0.138
	SEM	0.2311	0.4899	0.06129	0.008342	0.1092	0.1468	0.02255	0.009165
